# Supplementary material for: Untargeted Fecal Metabolomic Analyses across an Industrialization Gradient Reveal Shared Metabolites and Impact of Industrialization on Fecal Microbiome-Metabolome Interactions
Source: mSystems. 2022 Nov 23;7(6):e00710-22. doi: 10.1128/msystems.00710-22 (PMC9765122; doi:10.1128/msystems.00710-22)
Supplement: DATA SET S1 [file msystems.00710-22-s0009.xlsx]

## Sheet: Part1_RandomForest_Annotations
featureid	features	M/Z	RT	Annotation	Cosine.Score	No.of.Shared.Peaks	Mass.Diff.to.Library.Reference	ppm.error	Cluster.Index	Analog?	Nearest.Neighbors	Proximity
X100.076169997604_0.518389410681399	100.076169997604_0.518389410681399	100.076	0.518389	5-Aminovaleric acid	0.957789	4	0.000205994	2.05837	326	No	5-Aminovaleric acid	First
X100.076170778573_0.517170054945055	100.076170778573_0.517170054945055	100.076	0.51717	5-Aminovaleric acid	0.957789	4	0.000205994	2.05837	326	No	5-Aminovaleric acid	First
X103.054637202556_0.495593554327808	103.054637202556_0.495593554327808	103.055	0.495594	NA	NA	NA	NA	NA	27026	No	Self-Loop	Self-Loop
X104.107451846485_0.258834249084249	104.107451846485_0.258834249084249	104.107	0.258834	4-Aminobutanoate	0.865603	4	0.000495911	4.76347	1262	No	Self-Loop	Self-Loop
X104.107452635703_0.254278846153846	104.107452635703_0.254278846153846	104.107	0.254279	4-Aminobutanoate	0.865603	4	0.000495911	4.76347	1262	No	Self-Loop	Self-Loop
X105.070194964076_5.90012628205127	105.070194964076_5.90012628205127	105.07	5.90013	NA	NA	NA	NA	NA	2627	No	Self-Loop	Self-Loop
X105.070238124273_0.632878113553113	105.070238124273_0.632878113553113	105.07	0.632878	NA	NA	NA	NA	NA	11500	No	Self-Loop	Self-Loop
X105.070248547167_0.716874175824175	105.070248547167_0.716874175824175	105.07	0.716874	5-Methyl-1H-benzotriazole	0.715204	4	29.0008	216309	1364	Yes	4-HYDROXYBENZALDEHYDE - 50.0 eV	First Analog
X120.081032248803_0.472092817679558	120.081032248803_0.472092817679558	120.081	0.472093	4-(Aminomethyl)phenyl]methanamine	0.709673	5	0.00299835	24.9688	1157	No	Spectral Match to Phenol, 4-(2-aminoethyl)- from NIST14	First
X121.064788806018_0.387930386740331	121.064788806018_0.387930386740331	121.065	0.38793	4-Methylphthalic anhydride|5-methyl-2-benzofuran-1,3-dione	0.898963	4	41.974	257448	1803	Yes	Spectral Match to Phenol, 4-(2-aminoethyl)- from NIST14	First
X121.064939894011_0.401908058608058	121.064939894011_0.401908058608058	121.065	0.401908	Phenol, 4-(2-aminoethyl)-	0.808	4	9.92e-05	0.819247	8987	No	Spectral Match to [4-(Aminomethyl)phenyl]methanamine from NIST14	First
X121.065008103564_0.380893864468864	121.065008103564_0.380893864468864	121.065	0.380894	4-Methylphthalic anhydride|5-methyl-2-benzofuran-1,3-dione	0.898963	4	41.974	257448	1803	Yes	Spectral Match to Phenol, 4-(2-aminoethyl)- from NIST14	First
X123.040723519697_0.290529166666666	123.040723519697_0.290529166666666	123.041	0.290529	NA	NA	NA	NA	NA	4310	No	NA	None
X123.040807051518_0.309953693181818	123.040807051518_0.309953693181818	123.041	0.309954	NA	NA	NA	NA	NA	11136	No	NA	None
X124.039631560101_0.322617765567765	124.039631560101_0.322617765567765	124.04	0.322618	Nicotinate	0.823436	4	0.000595093	4.79763	482	No	NICOTINATE - 30.0 eV	First
X132.102104639083_0.372004304029303	132.102104639083_0.372004304029303	132.102	0.372004	Norleucine	0.98624	4	9.16e-05	0.693046	41	No	NORLEUCINE - 50.0 eV	First
X133.031940496259_0.335335519125683	133.031940496259_0.335335519125683	133.032	0.335336	Leucine	0.877499	4	0.929901	7039.27	4367	Yes	Self-Loop	Self-Loop
X136.061972740106_0.316855646630236	136.061972740106_0.316855646630236	136.062	0.316856	Hypoxanthine	0.704188	4	0.984009	7180.13	1181	Yes	Spectral Match to Hypoxanthine from NIST14	First Analog
X138.091491757548_0.374317948717948	138.091491757548_0.374317948717948	138.091	0.374318	NA	NA	NA	NA	NA	12224	No	NA	None
X138.091516011224_0.341981583793738	138.091516011224_0.341981583793738	138.092	0.341982	Choline	0.866998	4	32.9715	313656	9289	Yes	Spectral Match to [4-(Aminomethyl)phenyl]methanamine from NIST14	First
X138.09151975793_0.373631123388581	138.09151975793_0.373631123388581	138.092	0.373631	NA	NA	NA	NA	NA	12224	No	NA	None
X139.050297688183_0.321410865561694	139.050297688183_0.321410865561694	139.05	0.321411	7a-methyl-5-oxo-2,3,6,7,7a-pentahydrothiapyrrolizine-3-carboxylic acid	0.729942	4	63.003	311814	2010	Yes	Self-Loop	Self-Loop
X144.048222304778_0.452425277777777	144.048222304778_0.452425277777777	144.048	0.452425	NA	NA	NA	NA	NA	23121	No	NA	None
X144.048291059554_0.456498518518518	144.048291059554_0.456498518518518	144.048	0.456499	NA	NA	NA	NA	NA	23121	No	NA	None
X144.081022795123_1.08109349816849	144.081022795123_1.08109349816849	144.081	1.08109	2-Hydroxyhexanedioic acid	0.709666	4	16.965	105343	4345	Yes	Self-Loop	Self-Loop
X144.081047410896_1.06949379629629	144.081047410896_1.06949379629629	144.081	1.06949	Phenylethylmalonamide|2-Ethyl-2-phenylmalonamide|2-ethyl-2-phenylpropanediamide	0.754986	4	63.032	304336	37555	Yes	Massbank:AU249903 Phenylethylmalonamide|2-Ethyl-2-phenylmalonamide|2-ethyl-2-phenylpropanediamide	First Analog
X145.133654400397_0.321942673992674	145.133654400397_0.321942673992674	145.134	0.321943	NA	NA	NA	NA	NA	3091	No	Self-Loop	Self-Loop
X145.133658820434_0.321295512820512	145.133658820434_0.321295512820512	145.134	0.321296	NA	NA	NA	NA	NA	3091	No	Self-Loop	Self-Loop
X146.060962363939_3.01700815018315	146.060962363939_3.01700815018315	146.061	3.01701	Canthin-6-one	0.802702	4	75.0088	339299	21600	Yes	canthin-6-one	First Analog
X146.061178550623_3.01942845303867	146.061178550623_3.01942845303867	146.061	3.01943	Canthin-6-one	0.802702	4	75.0088	339299	21600	Yes	canthin-6-one	First Analog
X146.117759645417_0.294199633699633	146.117759645417_0.294199633699633	146.118	0.2942	L-Carnitine	0.88795	4	15.9942	98661.4	2152	Yes	L-CARNITINE - 20.0 eV	First Analog
X146.117765766462_0.323886372007366	146.117765766462_0.323886372007366	146.118	0.323886	L-Carnitine	0.88795	4	15.9942	98661.4	2554	Yes	L-CARNITINE - 20.0 eV	First Analog
X146.165250728326_0.345831367041198	146.165250728326_0.345831367041198	146.165	0.345831	Spermidine	0.919767	5	0.000305176	2.08789	4675	No	Self-Loop	Self-Loop
X148.060627185838_0.280331602914389	148.060627185838_0.280331602914389	148.061	0.280332	Glutamate	0.87631	4	0.000595093	4.01927	14152	No	Massbank:CE000657 Glutamate	First
X148.060699250677_0.263454788213628	148.060699250677_0.263454788213628	148.061	0.263455	Glutamate	0.841854	4	0.000701904	4.74067	1168	No	Massbank:CE000657 Glutamate	First
X150.058196325822_0.352506944444444	150.058196325822_0.352506944444444	150.058	0.352507	Methionine	0.918288	6	0.000198364	1.32192	2696	No	METHIONINE	First
X150.05822662305_0.366952209944751	150.05822662305_0.366952209944751	150.058	0.366952	Methionine	0.927562	6	0.000198364	1.32192	2723	No	Spectral Match to L-Methionine from NIST14	First
X150.058227974483_0.32806482504604	150.058227974483_0.32806482504604	150.058	0.328065	Methionine	0.927562	6	0.000198364	1.32192	4253	No	Spectral Match to L-Methionine from NIST14	First
X151.035728147918_0.289643186003683	151.035728147918_0.289643186003683	151.036	0.289643	NA	NA	NA	NA	NA	1764	No	Spectral Match to L-Methionine from NIST14	Second
X153.041017970014_0.393929212454212	153.041017970014_0.393929212454212	153.041	0.393929	Xanthine	0.862949	4	0	0	1171	No	XANTHINE - 50.0 eV	First
X158.117630027986_6.43427974217311	158.117630027986_6.43427974217311	158.118	6.43428	Cinnamic acid	0.810111	4	9.0576	60764.8	1600	Yes	CINNAMIC ACID	First Analog
X158.117635329563_6.33080386740331	158.117635329563_6.33080386740331	158.118	6.3308	Cinnamic acid	0.837356	4	9.0576	60764.8	1593	Yes	CINNAMIC ACID	First Analog
X158.117650086041_2.23432765567765	158.117650086041_2.23432765567765	158.118	2.23433	NA	NA	NA	NA	NA	11273	No	Massbank:LU101905 1-(2-Hydroxyethyl)pyrrolidin-2-one	Second Analog
X158.117659036621_3.93354797421731	158.117659036621_3.93354797421731	158.118	3.93355	Cinnamic acid	0.837356	4	9.05771	60765.5	1415	Yes	CINNAMIC ACID	First Analog
X158.117661728024_3.11431062271062	158.117661728024_3.11431062271062	158.118	3.11431	Norleucine	0.887621	4	26.0157	196936	1388	Yes	NORLEUCINE - 50.0 eV	First Analog
X159.149246156106_0.359139071038251	159.149246156106_0.359139071038251	159.149	0.359139	Phosphocholine chloride	0.71374	4	24.9237	135401	27094	Yes	Self-Loop	Self-Loop
X159.14925462137_0.36428314917127	159.14925462137_0.36428314917127	159.149	0.364283	Phosphocholine chloride	0.71374	4	24.9237	135401	27094	Yes	Self-Loop	Self-Loop
X160.096958876054_0.500737476979742	160.096958876054_0.500737476979742	160.097	0.500737	DL-Leucine	0.837021	5	27.9951	211920	1550	Yes	DL-Leucine	First Analog
X160.133388149363_0.317281135531135	160.133388149363_0.317281135531135	160.133	0.317281	Nepsilon, Nepsilon, Nepsilon-Trimethyllysine	0.877093	4	29.0266	153450	2006	Yes	Self-Loop	Self-Loop
X160.133414584581_0.308532783882783	160.133414584581_0.308532783882783	160.133	0.308533	Nepsilon, Nepsilon, Nepsilon-Trimethyllysine	0.877093	4	29.0266	153450	2006	Yes	Self-Loop	Self-Loop
X161.107694150014_1.11721465201465	161.107694150014_1.11721465201465	161.108	1.11721	NA	NA	NA	NA	NA	4568	No	Self-Loop	Self-Loop
X161.107740118797_1.12723148148148	161.107740118797_1.12723148148148	161.108	1.12723	NA	NA	NA	NA	NA	4568	No	Self-Loop	Self-Loop
X162.055302123594_2.34020928961748	162.055302123594_2.34020928961748	162.055	2.34021	NA	NA	NA	NA	NA	3448	No	NA	None
X162.055339377925_2.33012790055248	162.055339377925_2.33012790055248	162.055	2.33013	NA	NA	NA	NA	NA	3448	No	NA	None
X162.055342985673_2.34047900552486	162.055342985673_2.34047900552486	162.055	2.34048	NA	NA	NA	NA	NA	3448	No	NA	None
X164.070625445923_3.33228772893772	164.070625445923_3.33228772893772	164.071	3.33229	4-Hydroxybenzaldehyde	0.929537	4	41.0266	333430	2917	Yes	4-HYDROXY-2-QUINOLINECARBOXYLIC ACID - 50.0 eV	Second
X166.08590120469_9.0352514732965	166.08590120469_9.0352514732965	166.086	9.03525	L-Phenylalanine	0.847014	4	9.16e-05	0.551237	37671	No	L-PHENYLALANINE - 20.0 eV	First
X166.085988979194_8.38745276243093	166.085988979194_8.38745276243093	166.086	8.38745	L-Phenylalanine	0.844018	4	0	0	1857	No	L-PHENYLALANINE - 20.0 eV	First
X166.085992299614_8.17041703499079	166.085992299614_8.17041703499079	166.086	8.17042	L-Phenylalanine	0.854531	4	0	0	34252	No	L-PHENYLALANINE - 20.0 eV	First
X166.08611297667_5.99881850828729	166.08611297667_5.99881850828729	166.086	5.99882	L-Phenylalanine	0.854531	4	0.000106812	0.64311	1223	No	L-PHENYLALANINE - 20.0 eV	First
X166.086212990843_3.89264355432781	166.086212990843_3.89264355432781	166.086	3.89264	DL-Phenylalanine	0.879273	4	0.000198364	1.19435	1352	No	Spectral Match to DL-Phenylalanine from NIST14	First
X166.08621516341_3.89886537753223	166.08621516341_3.89886537753223	166.086	3.89887	DL-Phenylalanine	0.879273	4	0.000198364	1.19435	1292	No	Spectral Match to DL-Phenylalanine from NIST14	First
X166.086215993657_3.92657679558011	166.086215993657_3.92657679558011	166.086	3.92658	DL-Phenylalanine	0.879273	4	0.000198364	1.19435	21580	No	Spectral Match to DL-Phenylalanine from NIST14	First
X166.086217414415_3.9046329650092	166.086217414415_3.9046329650092	166.086	3.90463	DL-Phenylalanine	0.879273	4	0.000198364	1.19435	1292	No	Spectral Match to DL-Phenylalanine from NIST14	First
X166.086219488552_3.83437826887661	166.086219488552_3.83437826887661	166.086	3.83438	DL-Phenylalanine	0.879273	4	0.000198364	1.19435	1233	No	Spectral Match to DL-Phenylalanine from NIST14	First
X166.086219784215_3.83473701657458	166.086219784215_3.83473701657458	166.086	3.83474	DL-Phenylalanine	0.879273	4	0.000198364	1.19435	1233	No	Spectral Match to DL-Phenylalanine from NIST14	First
X166.086220703889_3.92807937384898	166.086220703889_3.92807937384898	166.086	3.92808	DL-Phenylalanine	0.879273	4	0.000198364	1.19435	21580	No	Spectral Match to DL-Phenylalanine from NIST14	First
X166.086221231222_3.85717338858195	166.086221231222_3.85717338858195	166.086	3.85717	DL-Phenylalanine	0.879273	4	0.000198364	1.19435	1277	No	Spectral Match to DL-Phenylalanine from NIST14	First
X166.086283448646_0.502871086556169	166.086283448646_0.502871086556169	166.086	0.502871	L-Phenylalanine	0.804964	5	0.000305176	1.83746	966	No	L-PHENYLALANINE - 40.0 eV	First
X171.113011867127_0.648599542124542	171.113011867127_0.648599542124542	171.113	0.6486	L-Alanyl-L-Norleucine	0.915866	6	14.016	75709.3	28961	Yes	Spectral Match to L-Alanyl-L-norleucine from NIST14	First Analog
X171.149286006857_10.5488660291439	171.149286006857_10.5488660291439	171.149	10.5489	Lenacil	0.766693	4	63.9947	272151	1114	Yes	Massbank:UF404701 Lenacil|3-cyclohexyl-1,5,6,7-tetrahydrocyclopenta[d]pyrimidine-2,4-dione	First Analog
X171.149323943297_6.01706291208791	171.149323943297_6.01706291208791	171.149	6.01706	Lenacil	0.771066	4	63.9947	272151	1211	Yes	Massbank:UF404701 Lenacil|3-cyclohexyl-1,5,6,7-tetrahydrocyclopenta[d]pyrimidine-2,4-dione	First Analog
X173.165148160791_0.515875187265917	173.165148160791_0.515875187265917	173.165	0.515875	N,N-Dimethyldipropylenetriamine	0.768813	4	12.9842	81059.6	38155	Yes	MoNA:603244 N,N-Dimethyldipropylenetriamine	First Analog
X173.165167800707_0.503607685185185	173.165167800707_0.503607685185185	173.165	0.503608	N,N-Dimethyldipropylenetriamine	0.768813	4	12.9842	81059.6	38155	Yes	MoNA:603244 N,N-Dimethyldipropylenetriamine	First Analog
X173.165200020067_0.511749348230912	173.165200020067_0.511749348230912	173.165	0.511749	N,N-Dimethyldipropylenetriamine	0.768813	4	12.9842	81059.6	38155	Yes	MoNA:603244 N,N-Dimethyldipropylenetriamine	First Analog
X175.119083102321_0.279339779005524	175.119083102321_0.279339779005524	175.119	0.27934	Gly-Val	0.870772	7	0.0119934	68.4915	37798	No	Spectral Match to Gly-Val from NIST14	First
X175.119875927962_0.26056163003663	175.119875927962_0.26056163003663	175.12	0.260562	Gly-Val	0.870772	7	0.0117035	66.8358	4422	No	Spectral Match to Gly-Val from NIST14	First
X176.10407432288_0.273975648148148	176.10407432288_0.273975648148148	176.104	0.273976	Gly-Val	0.717737	5	0.996094	5688.45	4424	Yes	Spectral Match to Gly-Val from NIST14	First Analog
X176.105860725346_0.271658699633699	176.105860725346_0.271658699633699	176.106	0.271659	Citrulline	0.835508	5	0.00189209	10.7442	2974	No	Self-Loop	Self-Loop
X180.101741521179_3.53738754578754	180.101741521179_3.53738754578754	180.102	3.53739	N-Acetyl-L-Phenyalanine	0.854489	5	27.9953	134530	2967	Yes	N-ACETYL-L-PHENYLALANINE - 20.0 eV	First Analog
X182.081147798521_0.350661355311355	182.081147798521_0.350661355311355	182.081	0.350661	Tyrosine	0.927464	5	0.000106812	0.586615	22830	No	Massbank:CE000230 Tyrosine	First
X182.081233098362_3.32850537340619	182.081233098362_3.32850537340619	182.081	3.32851	N-[1-carbamoyl-2-(4-hydroxyphenyl)ethyl]acetamide	0.839836	4	41.0265	183887	2615	Yes	5-OXO-L-PROLINE - 30.0 eV	First Analog
X182.985340801003_6.90262274401473	182.985340801003_6.90262274401473	182.985	6.90262	Harmane	0.884159	7	0.1064	581.127	13279	Yes	HARMANE	First Analog
X185.129120984482_1.56486639344262	185.129120984482_1.56486639344262	185.129	1.56487	L-Alanyl-L-Norleucine	0.88272	5	0.000106812	0.576957	2791	No	cyclo-(Leu-Leu)	First
X185.129159446517_1.66725664845172	185.129159446517_1.66725664845172	185.129	1.66726	L-Alanyl-L-Norleucine	0.88272	5	0.000198364	1.07149	39672	No	cyclo-(Leu-Leu)	First
X185.129177411741_1.507952946593	185.129177411741_1.507952946593	185.129	1.50795	L-Alanyl-L-Norleucine	0.880616	5	0.000198364	1.07149	2719	No	Spectral Match to L-Alanyl-L-norleucine from NIST14	First
X185.129185956691_1.60881058931859	185.129185956691_1.60881058931859	185.129	1.60881	L-Alanyl-L-Norleucine	0.88272	5	0.000198364	1.07149	2692	No	cyclo-(Leu-Leu)	First
X185.12920806706_1.65731721915285	185.12920806706_1.65731721915285	185.129	1.65732	L-Alanyl-L-Norleucine	0.88272	5	0.000198364	1.07149	39672	No	cyclo-(Leu-Leu)	First
X186.076232421292_6.45811202185792	186.076232421292_6.45811202185792	186.076	6.45811	N-Acetyl-Glutamic acid	0.799959	4	3.9948	21017.4	1430	Yes	N-ACETYL-GLUTAMIC ACID	First Analog
X186.07623326504_5.57182793040292	186.07623326504_5.57182793040292	186.076	5.57183	N-Acetyl-Glutamic acid	0.819973	4	3.9948	21017.4	1416	Yes	Self-Loop	Self-Loop
X186.076296375697_1.51350293040293	186.076296375697_1.51350293040293	186.076	1.5135	NA	NA	NA	NA	NA	1263	No	NA	None
X186.076305026536_3.97899633699633	186.076305026536_3.97899633699633	186.076	3.979	N-Methyl-Aspartic acid	0.761759	4	38.0163	256763	1405	Yes	N-ACETYL-GLUTAMIC ACID	First Analog
X186.076305817368_2.94733701657458	186.076305817368_2.94733701657458	186.076	2.94734	Aspartic acid	0.720761	4	52.0313	388163	1396	Yes	Spectral Match to L-Alanyl-L-norleucine from NIST14	Second
X186.112616814731_2.8233879373849	186.112616814731_2.8233879373849	186.113	2.82339	Ordram	0.937697	4	1.99741	10618.3	38969	Yes	MoNA:972957 Ordram	First Analog
X187.108063120829_0.332322893772893	187.108063120829_0.332322893772893	187.108	0.332323	Val-Pro	0.871968	4	28.0309	130292	14452	Yes	Spectral Match to Val-Pro from NIST14	First Analog
X187.144418782893_0.55991694290976	187.144418782893_0.55991694290976	187.144	0.559917	NCGC00380284-01!N-(5-acetamidopentyl)acetamide	0.961038	6	0.000396729	2.11991	5225	No	NCGC00380284-01!N-(5-acetamidopentyl)acetamide	First
X187.144433397226_0.561968131868131	187.144433397226_0.561968131868131	187.144	0.561968	NCGC00380284-01!N-(5-acetamidopentyl)acetamide	0.961038	6	0.000396729	2.11991	5225	No	NCGC00380284-01!N-(5-acetamidopentyl)acetamide	First
X187.144527694217_0.555422435897436	187.144527694217_0.555422435897436	187.145	0.555422	NCGC00380284-01!N-(5-acetamidopentyl)acetamide	0.961038	6	0.000396729	2.11991	5225	No	NCGC00380284-01!N-(5-acetamidopentyl)acetamide	First
X187.144538992667_0.629366666666666	187.144538992667_0.629366666666666	187.145	0.629367	NCGC00380284-01!N-(5-acetamidopentyl)acetamide	0.956529	6	0.00050354	2.69066	6106	No	NCGC00380284-01!N-(5-acetamidopentyl)acetamide	First
X187.180762600562_0.892381163708086	187.180762600562_0.892381163708086	187.181	0.892381	NA	NA	NA	NA	NA	4916	No	NA	None
X187.180769306105_0.766171656686626	187.180769306105_0.766171656686626	187.181	0.766172	NA	NA	NA	NA	NA	24658	No	NA	None
X187.180780386573_0.893274799196786	187.180780386573_0.893274799196786	187.181	0.893275	NA	NA	NA	NA	NA	4916	No	NA	None
X189.123637524386_0.560374499089253	189.123637524386_0.560374499089253	189.124	0.560374	Gly-Leu	0.753641	4	0.000595093	3.14659	4322	No	Self-Loop	Self-Loop
X192.065763324776_2.3588435543278	192.065763324776_2.3588435543278	192.066	2.35884	Homovanillic acid	0.976469	4	9.00079	49167.2	4414	Yes	INDOLE-3-ACETATE	Second
X194.117530094179_5.51485036630036	194.117530094179_5.51485036630036	194.118	5.51485	NA	NA	NA	NA	NA	857	No	Spectral Match to Tetraethylene glycol from NIST14	Second
X194.117595170272_0.448022619047618	194.117595170272_0.448022619047618	194.118	0.448023	NA	NA	NA	NA	NA	631	No	NA	None
X194.117610037508_1.95330265567765	194.117610037508_1.95330265567765	194.118	1.9533	NA	NA	NA	NA	NA	793	No	NA	None
X194.117617622072_2.60550230202578	194.117617622072_2.60550230202578	194.118	2.6055	3,2'-Dihydroxychalcone	0.722155	4	28.9577	129812	748	Yes	3,2'-Dihydroxychalcone	First Analog
X196.060699985279_1.1746453038674	196.060699985279_1.1746453038674	196.061	1.17465	N-Acetyl mesalazine	0.753231	5	0.000701904	3.58005	12059	No	Massbank:AU272506 N-Acetyl mesalazine|N-Acetyl-5-aminosalicylic acid|5-acetamido-2-hydroxybenzoic acid	First
X196.096711133429_0.410731043956044	196.096711133429_0.410731043956044	196.097	0.410731	NA	NA	NA	NA	NA	28812	No	NA	None
X199.144679083319_0.482395901639344	199.144679083319_0.482395901639344	199.145	0.482396	Val-Pro	0.781121	4	15.9942	74343.6	3908	Yes	4-ACETAMIDOBUTANOATE - 30.0 eV	First Analog
X199.14473216434_0.499310989010989	199.14473216434_0.499310989010989	199.145	0.499311	Val-Pro	0.781121	4	15.9943	74344.1	3934	Yes	Spectral Match to Val-Pro from NIST14	First Analog
X202.191858942062_0.290047173489278	202.191858942062_0.290047173489278	202.192	0.290047	Agmatine sulfate	0.890986	4	71.0629	541931	12160	Yes	Massbank:RP014701 D-sphingosine|sphingosine|(E,2S,3R)-2-aminooctadec-4-ene-1,3-diol	First Analog
X210.112596861996_0.480051289134438	210.112596861996_0.480051289134438	210.113	0.480051	4-[(6-methoxyquinolin-8-yl)amino]-4-oxobutanoic acid	0.817133	7	64.9906	236241	35278	Yes	MassbankEU:ET160602 PRI_275.1026_12.7|4-[(6-methoxyquinolin-8-yl)amino]-4-oxobutanoic acid	First Analog
X213.123503681034_0.353336813186813	213.123503681034_0.353336813186813	213.124	0.353337	Ornithine	0.971599	4	80.0267	601266	4941	Yes	Spectral Match to Pro-Phe from NIST14	First Analog
X213.160866650138_3.20797331460674	213.160866650138_3.20797331460674	213.161	3.20797	Val-Leu	0.942083	8	0.000595093	2.79177	2606	No	Self-Loop	Self-Loop
X214.05891994184_0.245727298850574	214.05891994184_0.245727298850574	214.059	0.245727	Pro-Val	0.856192	5	1.07991	5019.59	4476	Yes	Spectral Match to Pro-Val from NIST14	First Analog
X214.059066082632_0.239313653483992	214.059066082632_0.239313653483992	214.059	0.239314	Pro-Val	0.856192	5	1.07991	5019.59	4476	Yes	Spectral Match to Pro-Val from NIST14	First Analog
X215.139337297997_0.483691068139963	215.139337297997_0.483691068139963	215.139	0.483691	Val-Pro	0.956543	5	0.000396729	1.84406	27631	No	Spectral Match to Phe-Pro from NIST14	First
X215.13943416193_0.483985462962962	215.13943416193_0.483985462962962	215.139	0.483985	Val-Pro	0.956543	5	0.000396729	1.84406	27631	No	Spectral Match to Phe-Pro from NIST14	First
X216.207238694134_0.309122450980392	216.207238694134_0.309122450980392	216.207	0.309122	NA	NA	NA	NA	NA	25401	No	AGMATINE SULFATE - 30.0 eV	First Analog
X216.207260984865_0.309168031189083	216.207260984865_0.309168031189083	216.207	0.309168	NA	NA	NA	NA	NA	25401	No	AGMATINE SULFATE - 30.0 eV	First Analog
X217.097488706238_1.3998159090909	217.097488706238_1.3998159090909	217.097	1.39982	Methyl 1,2,3,4-tetrahydrobeta-carboline-3-carboxylate, chloride	0.916941	4	14.0153	60642.8	4298	Yes	methyl 1,2,3,4-tetrahydrobeta-carboline-3-carboxylate, chloride	First Analog
X217.104570213268_9.02649198895027	217.104570213268_9.02649198895027	217.105	9.02649	NA	NA	NA	NA	NA	8715	No	NA	None
X217.117850765865_0.337549047619047	217.117850765865_0.337549047619047	217.118	0.337549	Thr-Pro	0.906513	6	9.16e-05	0.421673	39789	No	Spectral Match to Thr-Pro from NIST14	First
X217.154813588438_0.454526007326007	217.154813588438_0.454526007326007	217.155	0.454526	Val-Val	0.971304	7	0.000198364	0.913469	12297	No	Spectral Match to Val-Val from NIST14	First
X217.155005680473_0.448549539594843	217.155005680473_0.448549539594843	217.155	0.44855	Val-Val	0.971304	7	0.000198364	0.913469	12297	No	Spectral Match to Val-Val from NIST14	First
X219.134089258952_0.481601933701657	219.134089258952_0.481601933701657	219.134	0.481602	Ser-Ile	0.899675	7	9.16e-05	0.417793	4387	No	Spectral Match to Ser-Ile from NIST14	First
X221.149942161691_0.253710451977401	221.149942161691_0.253710451977401	221.15	0.25371	NA	NA	NA	NA	NA	4429	No	SPERMIDINE - 70.0 eV	First Analog
X221.151245310251_0.24425073664825	221.151245310251_0.24425073664825	221.151	0.244251	NA	NA	NA	NA	NA	10922	No	Spectral Match to Val-Ile from NIST14	First Analog
X223.108155118019_0.761165018315018	223.108155118019_0.761165018315018	223.108	0.761165	Gly-Phe	0.983405	6	0.000198364	0.889095	11937	No	Spectral Match to Gly-Phe from NIST14	First
X223.108198480223_0.7519725	223.108198480223_0.7519725	223.108	0.751973	Gly-Phe	0.983405	6	9.16e-05	0.410352	32930	No	Spectral Match to Gly-Phe from NIST14	First
X223.108281489833_0.825702222222222	223.108281489833_0.825702222222222	223.108	0.825702	Gly-Phe	0.983405	6	0.000305176	1.36784	12040	No	Spectral Match to Gly-Phe from NIST14	First
X223.108382114089_0.701666388888888	223.108382114089_0.701666388888888	223.108	0.701666	Gly-Phe	0.983405	6	0.000396729	1.77819	12251	No	Spectral Match to Gly-Phe from NIST14	First
X227.17587885748_3.64863754789272	227.17587885748_3.64863754789272	227.176	3.64864	cyclo-(Leu-Leu)	0.78354	6	0.00190735	8.39598	4058	No	cyclo-(Leu-Leu)	First
X227.175947454523_3.63269725378788	227.175947454523_3.63269725378788	227.176	3.6327	cyclo-(Leu-Leu)	0.756268	6	0.00190735	8.39598	3975	No	cyclo-(Leu-Leu)	First
X229.155101159823_0.779999722222221	229.155101159823_0.779999722222221	229.155	0.78	Ile-Pro	0.985019	8	0	0	41623	No	Spectral Match to Phe-Pro from NIST14	First
X231.113158779569_1.66144166666666	231.113158779569_1.66144166666666	231.113	1.66144	5470-37-1	0.860088	7	0.00038147	1.65058	4372	No	5470-37-1	First
X231.1132064808_1.67636481481481	231.1132064808_1.67636481481481	231.113	1.67636	5470-37-1	0.871348	7	0.00038147	1.65058	12288	No	5470-37-1	First
X231.170749606106_0.901399542124541	231.170749606106_0.901399542124541	231.171	0.9014	Val-Ile	0.838907	5	0.000305176	1.32013	4356	No	Spectral Match to Val-Ile from NIST14	First
X231.170853105888_2.81693499079189	231.170853105888_2.81693499079189	231.171	2.81693	Leu-Val	0.968484	7	0.000900269	3.8944	4334	No	Spectral Match to Leu-Phe from NIST14	First
X235.165695099913_0.251319602272727	235.165695099913_0.251319602272727	235.166	0.25132	NA	NA	NA	NA	NA	4542	No	SPERMIDINE - 70.0 eV	Second Analog
X236.112923958368_0.32861197053407	236.112923958368_0.32861197053407	236.113	0.328612	D-1-[(3-Carboxypropyl)amino]-1-deoxyfructose	0.704163	7	30.0074	112759	35958	Yes	D-1-[(3-Carboxypropyl)amino]-1-deoxyfructose	First Analog
X243.134175868863_0.516432149362477	243.134175868863_0.516432149362477	243.134	0.516432	Ser-Leu	0.871431	6	24.0006	109525	13006	Yes	Spectral Match to Ser-Leu from NIST14	First Analog
X243.134372312011_0.553517679558011	243.134372312011_0.553517679558011	243.134	0.553518	Ser-Leu	0.871431	6	24.0007	109525	11712	Yes	Spectral Match to Ser-Leu from NIST14	First Analog
X244.201955925189_0.405629943502824	244.201955925189_0.405629943502824	244.202	0.40563	4-3(3-(4-Butoxyphenoxy)propyl)morpholine	0.722296	4	50.004	169963	12706	Yes	NCGC00170014-03!(E)-N-(4-acetamidobutyl)-3-(4-hydroxy-3-methoxyphenyl)prop-2-enamide [IIN-based: Match]	First Analog
X245.186294202511_3.26107638888888	245.186294202511_3.26107638888888	245.186	3.26108	Leu-Leu	0.893444	5	0.000289917	1.18244	4351	No	Spectral Match to Leu-Leu from NIST14	First
X245.18629426124_2.83287596685082	245.18629426124_2.83287596685082	245.186	2.83288	Leu-Leu	0.953962	6	0.000289917	1.18244	13901	No	Spectral Match to Leu-Val from NIST14	First
X245.186312577804_3.26862271880819	245.186312577804_3.26862271880819	245.186	3.26862	Leu-Leu	0.893444	5	0.000289917	1.18244	4351	No	Spectral Match to Leu-Leu from NIST14	First
X246.133644858138_0.419784814814814	246.133644858138_0.419784814814814	246.134	0.419785	NA	NA	NA	NA	NA	9113	No	NA	None
X246.145932257022_0.523429356060606	246.145932257022_0.523429356060606	246.146	0.523429	Asn-Phe	0.78375	8	33.982	121308	40454	Yes	Spectral Match to Asp-Leu from NIST14	First
X246.146544199156_0.532066761363636	246.146544199156_0.532066761363636	246.147	0.532067	NA	NA	NA	NA	NA	11586	No	Massbank:PR311043 Leucylproline	First Analog
X246.146985361391_0.520359961685823	246.146985361391_0.520359961685823	246.147	0.52036	Asn-Phe	0.78375	8	33.982	121308	40454	Yes	Spectral Match to Asp-Leu from NIST14	First
X247.12901185765_0.42008549905838	247.12901185765_0.42008549905838	247.129	0.420085	NA	NA	NA	NA	NA	43624	No	NA	None
X249.044960482884_0.276800105485231	249.044960482884_0.276800105485231	249.045	0.2768	NCGC00180648-02!(3R,4S)-6,8-dihydroxy-3,4,5-trimethyl-1-oxo-3,4-dihydroisochromene-7-carboxylic acid	0.722908	5	40.0223	138453	5212	Yes	NCGC00180648-02!(3R,4S)-6,8-dihydroxy-3,4,5-trimethyl-1-oxo-3,4-dihydroisochromene-7-carboxylic acid	First Analog
X249.045465390203_0.278685031847133	249.045465390203_0.278685031847133	249.045	0.278685	NCGC00180648-02!(3R,4S)-6,8-dihydroxy-3,4,5-trimethyl-1-oxo-3,4-dihydroisochromene-7-carboxylic acid	0.722908	5	40.0223	138453	5212	Yes	NCGC00180648-02!(3R,4S)-6,8-dihydroxy-3,4,5-trimethyl-1-oxo-3,4-dihydroisochromene-7-carboxylic acid	First Analog
X250.128749756345_0.328640648148148	250.128749756345_0.328640648148148	250.129	0.328641	Glucosaminic acid	0.71394	5	54.0467	275633	11731	Yes	Massbank:FIO00850 Dehydro-piliformic-acid	First Analog
X253.093100641276_0.383022988505747	253.093100641276_0.383022988505747	253.093	0.383023	Cordycepin	0.965575	5	0.984604	3905.47	23314	Yes	2'-DEOXYADENOSINE - 30.0 eV	First
X253.093192490702_0.391251541425818	253.093192490702_0.391251541425818	253.093	0.391252	Cordycepin	0.965575	5	0.9841	3903.47	4346	Yes	2'-DEOXYADENOSINE - 30.0 eV	First
X253.093598013097_0.376789050387596	253.093598013097_0.376789050387596	253.094	0.376789	Cordycepin	0.965575	5	0.984604	3905.47	23314	Yes	2'-DEOXYADENOSINE - 30.0 eV	First
X258.206642075265_2.82873604868913	258.206642075265_2.82873604868913	258.207	2.82874	NA	NA	NA	NA	NA	7502	No	Massbank:RP011401 Chorismic acid|(3R,4R)-3-(1-carboxyethenoxy)-4-hydroxycyclohexa-1,5-diene-1-carboxylic acid	First Analog
X258.206767438258_2.81693398876404	258.206767438258_2.81693398876404	258.207	2.81693	NA	NA	NA	NA	NA	6356	No	Massbank:RP011401 Chorismic acid|(3R,4R)-3-(1-carboxyethenoxy)-4-hydroxycyclohexa-1,5-diene-1-carboxylic acid	First Analog
X260.160759488936_0.523735795454545	260.160759488936_0.523735795454545	260.161	0.523736	NA	NA	NA	NA	NA	11553	No	Spectral Match to Glu-Phe from NIST14	First Analog
X260.161005659105_0.512676404494382	260.161005659105_0.512676404494382	260.161	0.512676	NA	NA	NA	NA	NA	4423	No	Spectral Match to Glu-Phe from NIST14	First Analog
X260.196821446913_0.346535310734463	260.196821446913_0.346535310734463	260.197	0.346535	Lys-Ile	0.945996	11	0.000579834	2.22845	30216	No	Spectral Match to Lys-Ile from NIST14	First
X261.144686015266_0.840983904761905	261.144686015266_0.840983904761905	261.145	0.840984	Glu Phe	0.890815	5	33.9833	115148	41411	Yes	Spectral Match to Ile-Glu from NIST14	First
X261.145041323626_0.893773634651601	261.145041323626_0.893773634651601	261.145	0.893774	Glu-Phe	0.834779	5	33.982	115144	4393	Yes	Spectral Match to PyroGlu-Phe from NIST14	Second
X261.159738189164_3.65757452651515	261.159738189164_3.65757452651515	261.16	3.65757	Cyclo-(Leu-Phe)	0.834878	6	0.000701904	2.68765	13950	No	cyclo-(Val-Phe)	First
X263.139506483504_2.31561861111111	263.139506483504_2.31561861111111	263.14	2.31562	Phe-Pro	0.984626	7	0.000488281	1.8556	40602	No	Spectral Match to Ile-Pro from NIST14	First
X264.143792502995_0.417513518518518	264.143792502995_0.417513518518518	264.144	0.417514	Dehydro-piliformic-acid	0.754563	4	51.0324	239463	4979	Yes	GLUCOSAMINIC ACID	First Analog
X265.25262158182_7.07851739526411	265.25262158182_7.07851739526411	265.253	7.07852	9-Octadecenamide, (Z)-	0.890173	9	0.000579834	2.18597	4559	No	Spectral Match to cis-9-Hexadecenoic acid from NIST14	First
X265.252651460295_7.08688701657458	265.252651460295_7.08688701657458	265.253	7.08689	9-Octadecenamide, (Z)-	0.890173	9	0.000579834	2.18597	4559	No	Spectral Match to cis-9-Hexadecenoic acid from NIST14	First
X276.108242735027_0.423188793103447	276.108242735027_0.423188793103447	276.108	0.423189	N-Acetyl-D-Mannosamine	0.763945	6	72.0217	352897	5727	Yes	N-Acetylmuramic Acid	First
X276.108346920877_0.4109188697318	276.108346920877_0.4109188697318	276.108	0.410919	N-Acetyl-D-Mannosamine	0.763945	6	72.0213	352895	4365	Yes	N-Acetylmuramic Acid	First
X276.108386312827_0.455813904761904	276.108386312827_0.455813904761904	276.108	0.455814	N-Acetyl-D-Mannosamine	0.763945	6	72.0214	352896	7226	Yes	N-Acetylmuramic Acid	First
X276.108715846394_0.423598857142856	276.108715846394_0.423598857142856	276.109	0.423599	N-Acetyl-D-Mannosamine	0.763945	6	72.0217	352897	5727	Yes	N-Acetylmuramic Acid	First
X276.143942763415_0.390636705202312	276.143942763415_0.390636705202312	276.144	0.390637	Gly-Leu	0.708928	4	87.0209	460129	11649	Yes	Spectral Match to Gly-Leu from NIST14	First Analog
X276.144667825979_0.395342389210019	276.144667825979_0.395342389210019	276.145	0.395342	Gly-Leu	0.708928	4	87.0225	460137	22877	Yes	Spectral Match to Gly-Leu from NIST14	First Analog
X276.145520123561_0.39366479400749	276.145520123561_0.39366479400749	276.146	0.393665	Gly-Leu	0.708928	4	87.0225	460137	22877	Yes	Spectral Match to Gly-Leu from NIST14	First Analog
X279.155475553161_0.261901325757575	279.155475553161_0.261901325757575	279.155	0.261901	Fructoselysine	0.788753	8	30.0114	97071.8	31697	Yes	Fructoselysine	First
X279.155624843871_0.263908659217877	279.155624843871_0.263908659217877	279.156	0.263909	Fructoselysine	0.788753	8	30.0114	97071.8	31697	Yes	Fructoselysine	First
X279.170261032307_2.57966826741996	279.170261032307_2.57966826741996	279.17	2.57967	Phe-Leu	0.987208	9	0.000274658	0.983838	16978	No	Spectral Match to Phe-Leu from NIST14	First
X279.170620199835_2.63969270833333	279.170620199835_2.63969270833333	279.171	2.63969	Leu-Phe	0.77606	6	0.000579834	2.07699	4614	No	Spectral Match to Phe-Leu from NIST14	First Analog
X279.170662128403_2.85518973634651	279.170662128403_2.85518973634651	279.171	2.85519	Leu-Phe	0.898704	4	0.00167847	6.01237	4385	No	Spectral Match to Val-Ile from NIST14	First
X279.231900838674_6.44851329690346	279.231900838674_6.44851329690346	279.232	6.44851	9(10)-EpOME	0.949041	10	0.000915527	3.27875	24675	No	Spectral Match to 13(S)-HODE methyl ester from NIST14	First
X280.116267879548_0.560946743295019	280.116267879548_0.560946743295019	280.116	0.560947	NA	NA	NA	NA	NA	9767	No	Spectral Match to Tyr-Val from NIST14	First
X280.116686628361_0.557290900383142	280.116686628361_0.557290900383142	280.117	0.557291	NA	NA	NA	NA	NA	9767	No	Spectral Match to Tyr-Val from NIST14	First
X280.117438357025_0.555046327683616	280.117438357025_0.555046327683616	280.117	0.555046	NA	NA	NA	NA	NA	4338	No	Spectral Match to Tyr-Val from NIST14	First
X280.118081188813_0.577249523809524	280.118081188813_0.577249523809524	280.118	0.57725	NA	NA	NA	NA	NA	29606	No	Spectral Match to Tyr-Val from NIST14	First
X280.138725244888_0.354411048689138	280.138725244888_0.354411048689138	280.139	0.354411	NA	NA	NA	NA	NA	23982	No	Massbank:PR310825 N-Fructosyl isoleucine	Third Analog
X283.263011992634_7.08722087912088	283.263011992634_7.08722087912088	283.263	7.08722	Elaidic acid	0.938502	11	9.16e-05	0.323208	3440	No	Spectral Match to Elaidic acid from NIST14	First
X283.263195515817_7.07826053113553	283.263195515817_7.07826053113553	283.263	7.07826	Elaidic acid	0.938502	11	9.16e-05	0.323208	3440	No	Spectral Match to Elaidic acid from NIST14	First
X286.142522723871_5.44223262108261	286.142522723871_5.44223262108261	286.143	5.44223	Piperine	0.997165	12	0.00152588	5.33256	41404	No	PIPERINE	First
X286.143716889157_5.45423726287262	286.143716889157_5.45423726287262	286.144	5.45424	Piperine	0.997165	12	0.000305176	1.06651	1001	No	PIPERINE	First
X286.176274894389_1.45924456928838	286.176274894389_1.45924456928838	286.176	1.45924	Ile-Pro	0.87892	5	57.0214	248833	5330	Yes	Spectral Match to Ile-Pro from NIST14	First Analog
X286.176309545865_1.41021789077212	286.176309545865_1.41021789077212	286.176	1.41022	Ile-Pro	0.89155	5	57.0213	248833	35055	Yes	Spectral Match to Ile-Pro from NIST14	First Analog
X286.176326993706_1.4848154425612	286.176326993706_1.4848154425612	286.176	1.48482	Ile-Pro	0.89155	5	57.0213	248833	9496	Yes	Spectral Match to Ile-Pro from NIST14	First Analog
X286.176336593001_1.58020683520599	286.176336593001_1.58020683520599	286.176	1.58021	Ile-Pro	0.89155	5	57.0213	248833	35451	Yes	Spectral Match to Ile-Pro from NIST14	First Analog
X286.176338916999_1.67650670391061	286.176338916999_1.67650670391061	286.176	1.67651	Phe-Pro	0.89029	6	23.0383	87552.2	5221	Yes	Spectral Match to Ile-Pro from NIST14	First Analog
X286.176367417645_1.70295969868173	286.176367417645_1.70295969868173	286.176	1.70296	Ile-Pro	0.89155	5	57.0214	248833	26996	Yes	Spectral Match to Ile-Pro from NIST14	First Analog
X286.176385541032_0.794503651685393	286.176385541032_0.794503651685393	286.176	0.794504	Ile-Pro	0.89155	5	57.0214	248833	5660	Yes	Spectral Match to Phe-Pro from NIST14	First Analog
X286.176404347074_1.31815489642184	286.176404347074_1.31815489642184	286.176	1.31815	Ile-Pro	0.89155	5	57.0214	248833	12674	Yes	Spectral Match to Ile-Pro from NIST14	First Analog
X288.192181895703_2.07194412878787	288.192181895703_2.07194412878787	288.192	2.07194	Leucine Enkephalin	0.839867	6	47.9998	142775	31342	Yes	Spectral Match to Val-Gly-Val from NIST14	Second
X288.192224728228_2.12880856873822	288.192224728228_2.12880856873822	288.192	2.12881	Leucine Enkephalin	0.843837	6	47.9998	142775	12474	Yes	Spectral Match to Val-Gly-Val from NIST14	Second
X288.192339949954_2.04720624999999	288.192339949954_2.04720624999999	288.192	2.04721	Leucine Enkephalin	0.843837	6	47.9997	142775	12457	Yes	Spectral Match to Val-Gly-Val from NIST14	Second
X288.192364445658_2.18396290018832	288.192364445658_2.18396290018832	288.192	2.18396	Leucine Enkephalin	0.843837	6	47.9996	142774	5774	Yes	Spectral Match to Val-Gly-Val from NIST14	Second
X288.192437242472_2.11393229755178	288.192437242472_2.11393229755178	288.192	2.11393	Leucine Enkephalin	0.86633	6	47.9996	142774	4793	Yes	Spectral Match to Val-Gly-Val from NIST14	First
X288.202298585674_0.364139523809523	288.202298585674_0.364139523809523	288.202	0.36414	Arg-Ile	0.906391	12	0.000915527	3.17669	38751	No	Spectral Match to Arg-Phe from NIST14	First
X288.202660739935_0.360694350282485	288.202660739935_0.360694350282485	288.203	0.360694	Arg-Ile	0.906391	12	0.000915527	3.17669	38751	No	Spectral Match to Arg-Phe from NIST14	First
X288.202792730711_0.364512146892655	288.202792730711_0.364512146892655	288.203	0.364512	Arg-Ile	0.906391	12	0.000915527	3.17669	38751	No	Spectral Match to Arg-Phe from NIST14	First
X288.202938744548_0.362755084745762	288.202938744548_0.362755084745762	288.203	0.362755	Arg-Ile	0.906391	12	0.000915527	3.17669	38751	No	Spectral Match to Arg-Phe from NIST14	First
X291.048285102754_0.330704640151515	291.048285102754_0.330704640151515	291.048	0.330705	NA	NA	NA	NA	NA	30067	No	NA	None
X291.048334437324_0.307905714285714	291.048334437324_0.307905714285714	291.048	0.307906	NA	NA	NA	NA	NA	23863	No	NA	None
X291.04855826513_0.329610299625468	291.04855826513_0.329610299625468	291.049	0.32961	NA	NA	NA	NA	NA	30067	No	NA	None
X294.118617150566_0.380843445692883	294.118617150566_0.380843445692883	294.119	0.380843	N-Acetylmuramic acid	0.834483	7	0.000579834	1.97143	4369	No	N-Acetylmuramic Acid	First
X294.118774304081_0.361632674199623	294.118774304081_0.361632674199623	294.119	0.361633	N-Acetylmuramic acid	0.887685	7	0.000793457	2.69775	9073	No	N-Acetylmuramic Acid	First
X294.119067279828_0.376363352272727	294.119067279828_0.376363352272727	294.119	0.376363	N-Acetylmuramic acid	0.834483	7	0.000579834	1.97143	4369	No	N-Acetylmuramic Acid	First
X294.153921661453_0.386439285714285	294.153921661453_0.386439285714285	294.154	0.386439	N-Fructosyl isoleucine	0.765263	9	18.0089	65215.4	10145	Yes	Massbank:FIO00850 Dehydro-piliformic-acid	First Analog
X295.12932586375_1.24490692883895	295.12932586375_1.24490692883895	295.129	1.24491	Glu Phe	0.830148	6	0.00131226	4.4464	4574	No	Spectral Match to Tyr-Leu from NIST14	First
X295.164913952317_1.90068519553072	295.164913952317_1.90068519553072	295.165	1.90069	Tyr-Ile	0.928203	8	0.00088501	2.99837	40546	No	Spectral Match to Tyr-Ile from NIST14	First
X295.165188315046_1.10894934086628	295.165188315046_1.10894934086628	295.165	1.10895	Tyr-Leu	0.915591	7	0.00119019	4.03229	5244	No	Spectral Match to Tyr-Leu from NIST14	First
X298.128609963127_0.536677094972067	298.128609963127_0.536677094972067	298.129	0.536677	NA	NA	NA	NA	NA	37042	No	GLUCOSAMINIC ACID	First Analog
X298.128677563633_0.53533537037037	298.128677563633_0.53533537037037	298.129	0.535335	NA	NA	NA	NA	NA	37042	No	GLUCOSAMINIC ACID	First Analog
X298.129196494615_0.526329378531073	298.129196494615_0.526329378531073	298.129	0.526329	NA	NA	NA	NA	NA	31779	No	GLUCOSAMINIC ACID	First Analog
X299.130574673206_0.538612	299.130574673206_0.538612	299.131	0.538612	NA	NA	NA	NA	NA	13445	No	NA	None
X300.192552815126_1.47949284369114	300.192552815126_1.47949284369114	300.193	1.47949	Thr-Pro	0.872613	7	83.0746	382624	32737	Yes	Spectral Match to Thr-Pro from NIST14	First Analog
X305.185553212046_3.81705166666666	305.185553212046_3.81705166666666	305.186	3.81705	NA	NA	NA	NA	NA	4475	No	NA	None
X305.18559888147_3.61310361111111	305.18559888147_3.61310361111111	305.186	3.6131	NA	NA	NA	NA	NA	42258	No	NA	None
X305.185604030033_3.62561391941391	305.185604030033_3.62561391941391	305.186	3.62561	NA	NA	NA	NA	NA	4339	No	NA	None
X305.1856385657_3.74409377289377	305.1856385657_3.74409377289377	305.186	3.74409	NA	NA	NA	NA	NA	4589	No	NA	None
X307.200170419228_4.29587788461538	307.200170419228_4.29587788461538	307.2	4.29588	Methyl (1R,12S,13S,15R)-12-ethyl-14-oxa-8,17-diazahexacyclo[10.7.1.0,?.0,?.0,?.0?,?]icosa-2,4,6,9-tetraene-10-carboxylate	0.738937	4	45.9858	130203	39364	Yes	methyl (1R,12S,13S,15R)-12-ethyl-14-oxa-8,17-diazahexacyclo[10.7.1.0,?.0,?.0,?.0?,?]icosa-2,4,6,9-tetraene-10-carboxylate	First Analog
X307.200964461238_4.28580394144144	307.200964461238_4.28580394144144	307.201	4.2858	Methyl (1R,12S,13S,15R)-12-ethyl-14-oxa-8,17-diazahexacyclo[10.7.1.0,?.0,?.0,?.0?,?]icosa-2,4,6,9-tetraene-10-carboxylate	0.738937	4	45.9858	130203	39364	Yes	methyl (1R,12S,13S,15R)-12-ethyl-14-oxa-8,17-diazahexacyclo[10.7.1.0,?.0,?.0,?.0?,?]icosa-2,4,6,9-tetraene-10-carboxylate	First Analog
X309.130890647724_11.0106069981583	309.130890647724_11.0106069981583	309.131	11.0106	NA	NA	NA	NA	NA	43644	No	Self-Loop	Self-Loop
X309.13093657195_11.9167872495446	309.13093657195_11.9167872495446	309.131	11.9168	NA	NA	NA	NA	NA	565	No	Self-Loop	Self-Loop
X309.130948776389_7.46608715846994	309.130948776389_7.46608715846994	309.131	7.46609	NA	NA	NA	NA	NA	1366	No	Self-Loop	Self-Loop
X310.12912861318_0.515917140151515	310.12912861318_0.515917140151515	310.129	0.515917	NA	NA	NA	NA	NA	23782	No	Massbank:PR310825 N-Fructosyl isoleucine	Third Analog
X310.12952970715_0.542598970037453	310.12952970715_0.542598970037453	310.13	0.542599	NA	NA	NA	NA	NA	29546	No	Massbank:PR310825 N-Fructosyl isoleucine	Third Analog
X314.122862488754_0.395869886363636	314.122862488754_0.395869886363636	314.123	0.39587	NA	NA	NA	NA	NA	13451	No	NA	None
X314.123243970759_0.399734659090908	314.123243970759_0.399734659090908	314.123	0.399735	NA	NA	NA	NA	NA	13451	No	NA	None
X314.123371572771_0.378787099811675	314.123371572771_0.378787099811675	314.123	0.378787	NA	NA	NA	NA	NA	4370	No	NA	None
X318.16599386537_0.499072821969696	318.16599386537_0.499072821969696	318.166	0.499073	Leu-Gly-Leu	0.73149	4	15.956	52797.7	9042	Yes	Spectral Match to Leu-Gly-Leu from NIST14	First Analog
X318.166108054175_0.494818181818181	318.166108054175_0.494818181818181	318.166	0.494818	Leu-Gly-Leu	0.73149	4	15.956	52797.7	9042	Yes	Spectral Match to Leu-Gly-Leu from NIST14	First Analog
X318.166501637944_0.525703238095238	318.166501637944_0.525703238095238	318.167	0.525703	Leu-Gly-Leu	0.73149	4	15.9565	52799.4	28699	Yes	Spectral Match to Leu-Gly-Leu from NIST14	First Analog
X328.139010473545_0.516021348314607	328.139010473545_0.516021348314607	328.139	0.516021	NA	NA	NA	NA	NA	8075	No	Massbank:PR310825 N-Fructosyl isoleucine	First Analog
X328.140138338758_0.5251552141527	328.140138338758_0.5251552141527	328.14	0.525155	NA	NA	NA	NA	NA	6544	No	Massbank:PR310825 N-Fructosyl isoleucine	First Analog
X328.223575606794_2.168468164794	328.223575606794_2.168468164794	328.224	2.16847	Leu-Pro	0.823143	6	99.0686	432321	4826	Yes	Spectral Match to Leu-Pro from NIST14	First Analog
X328.223655176554_2.18042481060606	328.223655176554_2.18042481060606	328.224	2.18042	Leu-Pro	0.823143	6	99.0687	432322	34258	Yes	Spectral Match to Leu-Pro from NIST14	First Analog
X332.074024093339_0.357960632183908	332.074024093339_0.357960632183908	332.074	0.357961	NA	NA	NA	NA	NA	29049	No	Spectral Match to Ile-Pro-Ile from NIST14	Third Analog
X332.074122054216_0.359971264367816	332.074122054216_0.359971264367816	332.074	0.359971	NA	NA	NA	NA	NA	29049	No	Spectral Match to Ile-Pro-Ile from NIST14	Third Analog
X332.074228103968_0.34615655105973	332.074228103968_0.34615655105973	332.074	0.346157	NA	NA	NA	NA	NA	11547	No	Spectral Match to Ile-Pro-Ile from NIST14	Third Analog
X339.191786897288_3.53416406551059	339.191786897288_3.53416406551059	339.192	3.53416	NA	NA	NA	NA	NA	4459	No	Cordycepin	Second Analog
X339.268779030421_5.87862388888888	339.268779030421_5.87862388888888	339.269	5.87862	NA	NA	NA	NA	NA	10150	No	KU036-10	First Analog
X342.239096468085_2.66637926136363	342.239096468085_2.66637926136363	342.239	2.66638	Ile-Ile-Lys	0.825824	9	31.0419	83159.6	44424	Yes	Spectral Match to Ile-Ile-Lys from NIST14	First Analog
X344.254652750116_3.1076379047619	344.254652750116_3.1076379047619	344.255	3.10764	Ile-Gly-Ile	0.862528	8	42.0478	139136	9407	Yes	Spectral Match to Ile-Gly-Ile from NIST14	First Analog
X344.254767521383_3.11345208333333	344.254767521383_3.11345208333333	344.255	3.11345	Ile-Gly-Ile	0.862528	8	42.0478	139136	9407	Yes	Spectral Match to Ile-Gly-Ile from NIST14	First Analog
X351.174439237041_0.470201724137931	351.174439237041_0.470201724137931	351.174	0.470202	FruLeuIle	0.761903	9	56.0646	137670	9356	Yes	FruLeuIle	First Analog
X351.175790246224_0.482091856060605	351.175790246224_0.482091856060605	351.176	0.482092	FruLeuIle	0.761903	9	56.0632	137667	10040	Yes	FruLeuIle	First Analog
X351.175932057572_0.45571419047619	351.175932057572_0.45571419047619	351.176	0.455714	FruLeuIle	0.761903	9	56.0631	137666	5114	Yes	FruLeuIle	First Analog
X355.263117616468_5.92690690607735	355.263117616468_5.92690690607735	355.263	5.92691	Cholic acid	0.736743	11	9.16e-05	0.257704	13392	No	Spectral Match to Cholic acid from NIST14	First Analog
X355.263225445067_5.5584570902394	355.263225445067_5.5584570902394	355.263	5.55846	(4R)-4-((3S,5R,9S,10S,13R,14S,17R)-3-hydroxy-10,13-dimethyl-12-oxohexadecahydro-1H-cyclopenta[a]phenanthren-17-yl)pentanoic acid	0.794599	14	0.000213623	0.60131	34525	No	"""(4R)-4-((3S,5R,9S,10S,13R,14S,17R)-3-hydroxy-10,13-dimethyl-12-oxohexadecahydro-1H-cyclopenta[a]phenanthren-17-yl)pentanoic acid"""	First
X355.2632771813_5.35867657407407	355.2632771813_5.35867657407407	355.263	5.35868	Cholic acid	0.900371	14	0.000305176	0.859014	10138	No	Spectral Match to Cholic acid from NIST14	First
X357.278660937099_7.40638111111111	357.278660937099_7.40638111111111	357.279	7.40638	Deoxycholate	0.944352	15	0.000305176	0.854167	2573	No	DEOXYCHOLATE	First
X357.27874004721_5.90473370165745	357.27874004721_5.90473370165745	357.279	5.90473	3.Beta.-Hydroxy-5-cholenoic acid	0.931931	14	0.000671387	1.87917	1127	No	DEOXYCHOLATE	First
X357.278754922635_6.76890898148148	357.278754922635_6.76890898148148	357.279	6.76891	3.Beta.-Hydroxy-5-cholenoic acid	0.93117	14	0.000793457	2.22084	2653	No	Spectral Match to 3.beta.-Hydroxy-5-cholenoic acid from NIST14	First
X358.282276952477_5.88847101851851	358.282276952477_5.88847101851851	358.282	5.88847	3.Beta.-Hydroxy-5-cholenoic acid	0.904602	14	1.00427	2810.9	10616	Yes	DEOXYCHOLATE	First
X358.980365002008_7.56235205314009	358.980365002008_7.56235205314009	358.98	7.56235	Bilobol	0.795585	4	1.76141	4930.91	1370	Yes	bilobol	First Analog
X358.980365602511_8.02172944038929	358.980365602511_8.02172944038929	358.98	8.02173	Bilobol	0.818017	5	1.76141	4930.91	1740	Yes	bilobol	First Analog
X358.980389054778_8.96617391304348	358.980389054778_8.96617391304348	358.98	8.96617	Bilobol	0.795585	4	1.76141	4930.91	1455	Yes	bilobol	First Analog
X359.293190987927_6.8607304029304	359.293190987927_6.8607304029304	359.293	6.86073	Lithocholic acid	0.955076	17	0.000793457	2.20838	6246	No	lithocholic acid	First
X359.293297851946_6.76529208103131	359.293297851946_6.76529208103131	359.293	6.76529	3a-hydroxy-5b-cholan-24-oate	0.944917	16	0.00112915	3.14269	6107	No	lithocholic acid	First
X360.977819211162_9.39655693430656	360.977819211162_9.39655693430656	360.978	9.39656	NA	NA	NA	NA	NA	2598	No	bilobol	Second Analog
X361.19755063603_1.11509913294797	361.19755063603_1.11509913294797	361.198	1.1151	NA	NA	NA	NA	NA	32685	No	NA	None
X361.19776989947_1.13108978805395	361.19776989947_1.13108978805395	361.198	1.13109	NA	NA	NA	NA	NA	32494	No	NA	None
X361.197828800928_1.09105433526011	361.197828800928_1.09105433526011	361.198	1.09105	NA	NA	NA	NA	NA	33034	No	NA	None
X361.198187910232_1.06855163776493	361.198187910232_1.06855163776493	361.198	1.06855	NA	NA	NA	NA	NA	34351	No	NA	None
X363.211818018114_1.01789630738523	363.211818018114_1.01789630738523	363.212	1.0179	NA	NA	NA	NA	NA	42009	No	NA	None
X363.212885760872_0.87442865497076	363.212885760872_0.87442865497076	363.213	0.874429	NA	NA	NA	NA	NA	6887	No	NA	None
X363.213100856343_0.96703820662768	363.213100856343_0.96703820662768	363.213	0.967038	NA	NA	NA	NA	NA	4419	No	NA	None
X365.192441706216_0.513798476190476	365.192441706216_0.513798476190476	365.192	0.513798	NA	NA	NA	NA	NA	4667	No	Self-Loop	Self-Loop
X365.193161761502_0.543616085271317	365.193161761502_0.543616085271317	365.193	0.543616	NA	NA	NA	NA	NA	32673	No	NA	None
X365.193492411746_0.50057931372549	365.193492411746_0.50057931372549	365.193	0.500579	NA	NA	NA	NA	NA	12653	No	NA	None
X371.227657265003_2.69052523020257	371.227657265003_2.69052523020257	371.228	2.69053	Nonaethylene glycol	0.987653	12	44.0219	106013	23877	Yes	Spectral Match to Nonaethylene glycol from NIST14	First Analog
X371.228419817929_2.68212999999999	371.228419817929_2.68212999999999	371.228	2.68213	Nonaethylene glycol	0.987653	12	44.0219	106013	23877	Yes	Spectral Match to Nonaethylene glycol from NIST14	First Analog
X371.258427703388_5.63369007936507	371.258427703388_5.63369007936507	371.258	5.63369	(R)-4-((3S,5S,7R,8R,9S,10S,13R,14S,17R)-3,7-dihydroxy-10,13-dimethyl-12-oxohexadecahydro-1H-cyclopenta[a]phenanthren-17-yl)pentanoic acid	0.770807	12	0.000396729	1.06861	42727	No	"""(R)-4-((3S,5S,7R,8R,9S,10S,13R,14S,17R)-3,7-dihydroxy-10,13-dimethyl-12-oxohexadecahydro-1H-cyclopenta[a]phenanthren-17-yl)pentanoic acid"""	First
X371.258548986826_5.62931578431372	371.258548986826_5.62931578431372	371.259	5.62932	(R)-4-((3S,5S,7R,8R,9S,10S,13R,14S,17R)-3,7-dihydroxy-10,13-dimethyl-12-oxohexadecahydro-1H-cyclopenta[a]phenanthren-17-yl)pentanoic acid	0.770807	12	0.000396729	1.06861	42727	No	"""(R)-4-((3S,5S,7R,8R,9S,10S,13R,14S,17R)-3,7-dihydroxy-10,13-dimethyl-12-oxohexadecahydro-1H-cyclopenta[a]phenanthren-17-yl)pentanoic acid"""	First
X371.258928423778_5.57280104761904	371.258928423778_5.57280104761904	371.259	5.5728	(R)-4-((3S,5S,7R,8R,9S,10S,13R,14S,17R)-3,7-dihydroxy-10,13-dimethyl-12-oxohexadecahydro-1H-cyclopenta[a]phenanthren-17-yl)pentanoic acid	0.770807	12	0.000915527	2.46601	13896	No	"""(4R)-4-((3S,5S,7S,9S,10S,13R,14S,17R)-3,7-dihydroxy-10,13-dimethyl-12-oxohexadecahydro-1H-cyclopenta[a]phenanthren-17-yl)pentanoic acid"""	First
X371.259224920513_5.67272025193798	371.259224920513_5.67272025193798	371.259	5.67272	(R)-4-((3S,5S,7R,8R,9S,10S,13R,14S,17R)-3,7-dihydroxy-10,13-dimethyl-12-oxohexadecahydro-1H-cyclopenta[a]phenanthren-17-yl)pentanoic acid	0.770807	12	0.00119019	3.20582	15530	No	"""(R)-4-((3S,5S,7R,8R,9S,10S,13R,14S,17R)-3,7-dihydroxy-10,13-dimethyl-12-oxohexadecahydro-1H-cyclopenta[a]phenanthren-17-yl)pentanoic acid"""	First
X371.29492504445_6.86962030651341	371.29492504445_6.86962030651341	371.295	6.86962	Arachidic acid	0.842472	14	14.0211	39244.6	33508	Yes	"""methyl (4R)-4-((3R,5S,7S,9S,10S,13R,14S,17R)-3,7-dihydroxy-10,13-dimethylhexadecahydro-1H-cyclopenta[a]phenanthren-17-yl)pentanoate"""	Second
X373.273762060793_5.9320152014652	373.273762060793_5.9320152014652	373.274	5.93202	NA	NA	NA	NA	NA	13897	No	Self-Loop	Self-Loop
X373.273805297299_5.55153867403314	373.273805297299_5.55153867403314	373.274	5.55154	(4R)-4-((3S,5R,9S,10S,13R,14S,17R)-3-hydroxy-10,13-dimethyl-12-oxohexadecahydro-1H-cyclopenta[a]phenanthren-17-yl)pentanoic acid	0.703718	13	0.000793457	2.12567	8975	No	"""(4R)-4-((3S,5R,9S,10S,13R,14S,17R)-3-hydroxy-10,13-dimethyl-12-oxohexadecahydro-1H-cyclopenta[a]phenanthren-17-yl)pentanoic acid"""	First
X373.273828698778_5.57388499999999	373.273828698778_5.57388499999999	373.274	5.57388	(4R)-4-((3S,5R,9S,10S,13R,14S,17R)-3-hydroxy-10,13-dimethyl-12-oxohexadecahydro-1H-cyclopenta[a]phenanthren-17-yl)pentanoic acid	0.703788	13	0.000793457	2.12567	25776	No	"""(4R)-4-((3S,5R,9S,10S,13R,14S,17R)-3-hydroxy-10,13-dimethyl-12-oxohexadecahydro-1H-cyclopenta[a]phenanthren-17-yl)pentanoic acid"""	First
X375.288636458482_5.48736037037037	375.288636458482_5.48736037037037	375.289	5.48736	(R)-4-((3S,5S,7S,8R,9S,10S,13R,14S,17R)-3,7-dihydroxy-10,13-dimethylhexadecahydro-1H-cyclopenta[a]phenanthren-17-yl)pentanoic acid	0.718534	14	0.000396729	1.05713	5154	No	"""(R)-4-((3S,5S,7S,8R,9S,10S,13R,14S,17R)-3,7-dihydroxy-10,13-dimethylhexadecahydro-1H-cyclopenta[a]phenanthren-17-yl)pentanoic acid"""	First
X377.19246792594_0.542258574181117	377.19246792594_0.542258574181117	377.192	0.542259	Citreoviridin	0.82794	13	47.9995	112889	8938	Yes	Citreoviridin putative annotated in Paecelomyces	First Analog
X377.193046533737_0.566536240310077	377.193046533737_0.566536240310077	377.193	0.566536	Citreoviridin	0.82794	13	47.999	112888	12726	Yes	Citreoviridin putative annotated in Paecelomyces	First Analog
X377.193875506246_0.552299805068226	377.193875506246_0.552299805068226	377.194	0.5523	Citreoviridin	0.828578	14	47.9981	112886	39108	Yes	Citreoviridin putative annotated in Paecelomyces	First Analog
X377.22880506396_2.35283706896551	377.22880506396_2.35283706896551	377.229	2.35284	NA	NA	NA	NA	NA	4809	No	NA	None
X377.228817500176_2.08979228395061	377.228817500176_2.08979228395061	377.229	2.08979	NA	NA	NA	NA	NA	28330	No	NA	None
X379.295138249855_4.80429971751412	379.295138249855_4.80429971751412	379.295	4.8043	NA	NA	NA	NA	NA	4486	No	NA	None
X379.295594233212_4.82267054924242	379.295594233212_4.82267054924242	379.296	4.82267	NA	NA	NA	NA	NA	17720	No	NA	None
X379.296057128384_4.80411335227272	379.296057128384_4.80411335227272	379.296	4.80411	NA	NA	NA	NA	NA	4486	No	NA	None
X379.296913101329_4.81113953488372	379.296913101329_4.81113953488372	379.297	4.81114	NA	NA	NA	NA	NA	4486	No	NA	None
X384.122588722796_0.527095495495495	384.122588722796_0.527095495495495	384.123	0.527095	AmoxacillinNa	0.833315	13	0.000396729	1.03282	22971	No	AmoxacillinNa	First
X389.268220994347_5.71056408839778	389.268220994347_5.71056408839778	389.268	5.71056	(4R)-4-((3S,5S,7S,9S,10S,13R,14S,17R)-3,7-dihydroxy-10,13-dimethyl-12-oxohexadecahydro-1H-cyclopenta[a]phenanthren-17-yl)pentanoic acid	0.731528	13	0.000183105	0.470384	21723	No	"""(R)-4-((3S,5S,7R,8R,9S,10S,13R,14S,17R)-3,7-dihydroxy-10,13-dimethyl-12-oxohexadecahydro-1H-cyclopenta[a]phenanthren-17-yl)pentanoic acid"""	First
X389.268685296593_5.34337407407407	389.268685296593_5.34337407407407	389.269	5.34337	(4R)-4-((3S,5S,7S,9S,10S,13R,14S,17R)-3,7-dihydroxy-10,13-dimethyl-12-oxohexadecahydro-1H-cyclopenta[a]phenanthren-17-yl)pentanoic acid	0.731528	13	0.000701904	1.80314	27249	No	"""(R)-4-((3S,5S,7R,8R,9S,10S,13R,14S,17R)-3,7-dihydroxy-10,13-dimethyl-12-oxohexadecahydro-1H-cyclopenta[a]phenanthren-17-yl)pentanoic acid"""	First
X391.207705031607_0.900349619047619	391.207705031607_0.900349619047619	391.208	0.90035	Citreoviridin	0.788732	11	33.9842	79926.7	4927	Yes	Citreoviridin putative annotated in Paecelomyces	First Analog
X391.284438086857_5.65280265567765	391.284438086857_5.65280265567765	391.284	5.6528	12-Ketodeoxycholic acid	0.891317	17	0.000396729	1.01391	26707	No	Spectral Match to 12-Ketodeoxycholic acid from NIST14	First
X392.287201987103_5.57506721915285	392.287201987103_5.57506721915285	392.287	5.57507	12-Ketodeoxycholic acid	0.935581	20	1.0032	2563.88	12850	Yes	Spectral Match to 12-Ketodeoxycholic acid from NIST14	First
X393.222575160357_0.803880116959064	393.222575160357_0.803880116959064	393.223	0.80388	FruLeuIle	0.762219	12	14.0155	34415.9	11626	Yes	FruLeuIle	First Analog
X393.222846069631_0.836266182170542	393.222846069631_0.836266182170542	393.223	0.836266	FruLeuIle	0.771421	11	14.0162	34417.6	34813	Yes	FruLeuIle	First Analog
X398.342152302508_4.84241002710027	398.342152302508_4.84241002710027	398.342	4.84241	NA	NA	NA	NA	NA	30758	No	NA	None
X398.342346933229_4.8293028	398.342346933229_4.8293028	398.342	4.8293	NA	NA	NA	NA	NA	13894	No	NA	None
X398.342358688081_4.7614578042328	398.342358688081_4.7614578042328	398.342	4.76146	NA	NA	NA	NA	NA	13903	No	NA	None
X398.342378405688_4.80704637096774	398.342378405688_4.80704637096774	398.342	4.80705	NA	NA	NA	NA	NA	43436	No	NA	None
X400.358213170862_4.83242817204301	400.358213170862_4.83242817204301	400.358	4.83243	NA	NA	NA	NA	NA	43844	No	NA	None
X400.358507075654_4.83038877995642	400.358507075654_4.83038877995642	400.359	4.83039	NA	NA	NA	NA	NA	43844	No	NA	None
X400.358541618009_5.07400198412698	400.358541618009_5.07400198412698	400.359	5.074	NA	NA	NA	NA	NA	23256	No	NA	None
X400.358921305477_4.8294517094017	400.358921305477_4.8294517094017	400.359	4.82945	NA	NA	NA	NA	NA	43844	No	NA	None
X407.238141608151_1.58189929292929	407.238141608151_1.58189929292929	407.238	1.5819	NA	NA	NA	NA	NA	13549	No	Massbank:AU118003 Lincomycin|(2S,4R)-N-[(1R,2R)-2-hydroxy-1-[(2R,3R,4S,5R,6R)-3,4,5-trihydroxy-6-methylsulfanyloxan-2-yl]propyl]-1-methyl-4-propylpyrrolidine-2-carboxamide	First
X407.280872043644_4.82956254681647	407.280872043644_4.82956254681647	407.281	4.82956	(R)-4-((3S,5S,7R,8R,9S,10S,13R,14S,17R)-3,7-dihydroxy-10,13-dimethyl-12-oxohexadecahydro-1H-cyclopenta[a]phenanthren-17-yl)pentanoic acid	0.894669	15	0.00192261	4.72062	40192	No	"""(R)-4-((3S,5S,7R,8R,9S,10S,13R,14S,17R)-3,7-dihydroxy-10,13-dimethyl-12-oxohexadecahydro-1H-cyclopenta[a]phenanthren-17-yl)pentanoic acid"""	First
X407.281276169312_4.69431824953445	407.281276169312_4.69431824953445	407.281	4.69432	(R)-4-((3S,5S,7R,8R,9S,10S,13R,14S,17R)-3,7-dihydroxy-10,13-dimethyl-12-oxohexadecahydro-1H-cyclopenta[a]phenanthren-17-yl)pentanoic acid	0.894669	15	0.00231934	5.69471	20228	No	"""(R)-4-((3S,5S,7R,8R,9S,10S,13R,14S,17R)-3,7-dihydroxy-10,13-dimethyl-12-oxohexadecahydro-1H-cyclopenta[a]phenanthren-17-yl)pentanoic acid"""	First
X413.264635099043_5.60742108655616	413.264635099043_5.60742108655616	413.265	5.60742	Hyodeoxycholic acid	0.707383	7	37.9746	101187	27711	Yes	hyodeoxycholic acid	First Analog
X413.264878112387_5.56092142857142	413.264878112387_5.56092142857142	413.265	5.56092	Hyodeoxycholic acid	0.707383	7	37.9749	101188	8673	Yes	hyodeoxycholic acid	First Analog
X413.265347913349_5.58201749084248	413.265347913349_5.58201749084248	413.265	5.58202	NA	NA	NA	NA	NA	5907	No	NA	None
X414.335099478176_4.49331014492753	414.335099478176_4.49331014492753	414.335	4.49331	NA	NA	NA	NA	NA	22176	No	NA	None
X414.336823319763_4.4278940229885	414.336823319763_4.4278940229885	414.337	4.42789	NA	NA	NA	NA	NA	33348	No	NA	None
X414.337270243218_4.37871392694063	414.337270243218_4.37871392694063	414.337	4.37871	NA	NA	NA	NA	NA	21710	No	Self-Loop	Self-Loop
X414.337287672953_4.40713949771689	414.337287672953_4.40713949771689	414.337	4.40714	NA	NA	NA	NA	NA	11839	No	NA	None
X415.253597043823_2.8416233716475	415.253597043823_2.8416233716475	415.254	2.84162	Nonaethylene glycol	0.986365	13	0.00448608	10.8033	13401	No	Spectral Match to Decaethylene glycol from NIST14	First
X415.25396340987_2.81210843023255	415.25396340987_2.81210843023255	415.254	2.81211	Nonaethylene glycol	0.986365	13	0.0039978	9.62746	13378	No	Spectral Match to Decaethylene glycol from NIST14	First
X415.254027127933_2.87400279383429	415.254027127933_2.87400279383429	415.254	2.874	Nonaethylene glycol	0.986365	13	0.0039978	9.62746	13367	No	Spectral Match to Decaethylene glycol from NIST14	First
X415.254201830741_2.8294167624521	415.254201830741_2.8294167624521	415.254	2.82942	Nonaethylene glycol	0.986365	13	0.00509644	12.2732	13397	No	Spectral Match to Decaethylene glycol from NIST14	First
X415.254462460197_2.83422360308285	415.254462460197_2.83422360308285	415.254	2.83422	Nonaethylene glycol	0.986365	13	0.00509644	12.2732	13397	No	Spectral Match to Decaethylene glycol from NIST14	First
X415.254528449834_2.81674505813953	415.254528449834_2.81674505813953	415.255	2.81675	Nonaethylene glycol	0.986365	13	0.0039978	9.62746	13378	No	Spectral Match to Decaethylene glycol from NIST14	First
X415.255117017437_2.83508218390804	415.255117017437_2.83508218390804	415.255	2.83508	Nonaethylene glycol	0.986365	13	0.00509644	12.2732	13397	No	Spectral Match to Decaethylene glycol from NIST14	First
X415.256627451989_2.84243422090729	415.256627451989_2.84243422090729	415.257	2.84243	Nonaethylene glycol	0.98562	13	0.0065918	15.8743	13274	No	Self-Loop	Self-Loop
X437.193346142153_5.70380036832412	437.193346142153_5.70380036832412	437.193	5.7038	NA	NA	NA	NA	NA	18924	No	NA	None
X459.279584900162_2.95866992337164	459.279584900162_2.95866992337164	459.28	2.95867	Decaethylene glycol	0.970897	6	0.000396729	0.863805	13612	No	Spectral Match to Decaethylene glycol from NIST14	First
X459.279816908068_3.06399990636704	459.279816908068_3.06399990636704	459.28	3.064	Decaethylene glycol	0.970897	6	0.000213623	0.465126	13522	No	Spectral Match to Decaethylene glycol from NIST14	First
X459.280705731452_3.01148184357541	459.280705731452_3.01148184357541	459.281	3.01148	Decaethylene glycol	0.970897	6	0.00131226	2.8572	2261	No	Spectral Match to Decaethylene glycol from NIST14	First
X459.280914826236_3.01734199255121	459.280914826236_3.01734199255121	459.281	3.01734	Decaethylene glycol	0.970897	6	0.00131226	2.8572	2261	No	Spectral Match to Decaethylene glycol from NIST14	First
X459.281024726421_2.97456805555555	459.281024726421_2.97456805555555	459.281	2.97457	Decaethylene glycol	0.970897	6	0.00100708	2.19274	13552	No	Spectral Match to Decaethylene glycol from NIST14	First
X459.281337802201_3.00765795880149	459.281337802201_3.00765795880149	459.281	3.00766	Decaethylene glycol	0.970897	6	0.00131226	2.8572	2261	No	Spectral Match to Decaethylene glycol from NIST14	First
X459.281578614198_3.06773182674199	459.281578614198_3.06773182674199	459.282	3.06773	Decaethylene glycol	0.970897	6	0.00158691	3.45522	8145	No	Spectral Match to Nonaethylene glycol from NIST14	First
X490.352753256262_4.59350338164251	490.352753256262_4.59350338164251	490.353	4.5935	NA	NA	NA	NA	NA	40797	No	Grayanotoxin I	First Analog
X490.353651285921_4.5877195035461	490.353651285921_4.5877195035461	490.354	4.58772	NA	NA	NA	NA	NA	40797	No	Grayanotoxin I	First Analog
X490.354091212161_4.58958262910798	490.354091212161_4.58958262910798	490.354	4.58958	NA	NA	NA	NA	NA	40886	No	Grayanotoxin I	First Analog
X490.354723933959_4.58287124413145	490.354723933959_4.58287124413145	490.355	4.58287	NA	NA	NA	NA	NA	40886	No	Grayanotoxin I	First Analog
X503.306165091983_3.10403002070393	503.306165091983_3.10403002070393	503.306	3.10403	Undecaethylene glycol	0.957396	11	0.00622559	12.3695	38061	No	Spectral Match to Decaethylene glycol from NIST14	First Analog
X503.307779952717_3.09633977505112	503.307779952717_3.09633977505112	503.308	3.09634	Undecaethylene glycol	0.958721	10	0.00280762	5.57836	28007	No	Spectral Match to Undecaethylene glycol from NIST14	First
X503.309686556555_3.10318093681917	503.309686556555_3.10318093681917	503.31	3.10318	Undecaethylene glycol	0.959834	10	0.00469971	9.33769	2623	No	Spectral Match to Undecaethylene glycol from NIST14	First
X547.335338717348_3.19244203354297	547.335338717348_3.19244203354297	547.335	3.19244	Decaethylene glycol	0.943872	6	88.0553	191725	29481	Yes	Spectral Match to Undecaethylene glycol from NIST14	Second
X591.317391891606_4.60965138888888	591.317391891606_4.60965138888888	591.317	4.60965	NA	NA	NA	NA	NA	20422	No	Spectral Match to Urobilin from NIST14	Second
X591.31762441099_4.08536425925926	591.31762441099_4.08536425925926	591.318	4.08536	Urobilin	0.963499	17	0.00109863	1.85794	9476	No	Spectral Match to Urobilin from NIST14	First
X591.317798423742_4.51596906077348	591.317798423742_4.51596906077348	591.318	4.51597	Urobilin	0.791165	13	0.000793457	1.34185	4344	No	NA	None
X591.31781345302_4.53908545119705	591.31781345302_4.53908545119705	591.318	4.53909	NA	NA	NA	NA	NA	12009	No	Spectral Match to Urobilin from NIST14	First
X591.317875610347_4.06547957875457	591.317875610347_4.06547957875457	591.318	4.06548	Urobilin	0.963499	17	0.00109863	1.85794	9476	No	Spectral Match to Urobilin from NIST14	First
X591.317889016409_4.59804787037037	591.317889016409_4.59804787037037	591.318	4.59805	NA	NA	NA	NA	NA	11787	No	Spectral Match to Urobilin from NIST14	First
X591.318149684231_4.07480388888888	591.318149684231_4.07480388888888	591.318	4.0748	Urobilin	0.963499	17	0.00109863	1.85794	9476	No	Spectral Match to Urobilin from NIST14	First
X593.33345991687_4.05822935185185	593.33345991687_4.05822935185185	593.333	4.05823	Urobilin	0.788165	14	2.0144	3406.63	17151	Yes	Spectral Match to Urobilin from NIST14	First Analog
X593.333734412603_5.01773410852713	593.333734412603_5.01773410852713	593.334	5.01773	NA	NA	NA	NA	NA	31436	No	NA	None
X593.33374965761_4.9792714559387	593.33374965761_4.9792714559387	593.334	4.97927	NA	NA	NA	NA	NA	13501	No	NA	None
X593.333963616476_5.0514593992248	593.333963616476_5.0514593992248	593.334	5.05146	NA	NA	NA	NA	NA	21097	No	NA	None
X595.34913875532_4.06532629629629	595.34913875532_4.06532629629629	595.349	4.06533	Stercobilin	0.920421	19	0.000549316	0.922678	3741	No	Stercobilin	First
X595.349202186665_5.24984251893939	595.349202186665_5.24984251893939	595.349	5.24984	NA	NA	NA	NA	NA	26880	No	NA	None
X595.349585079789_4.80649416195857	595.349585079789_4.80649416195857	595.35	4.80649	NA	NA	NA	NA	NA	32524	No	NA	None
X595.349586704628_4.07106333333333	595.349586704628_4.07106333333333	595.35	4.07106	Stercobilin	0.920421	19	0.000549316	0.922678	3741	No	Stercobilin	First
X595.349753566143_4.80324791666666	595.349753566143_4.80324791666666	595.35	4.80325	NA	NA	NA	NA	NA	32524	No	NA	None
X597.361152695122_5.27186636178861	597.361152695122_5.27186636178861	597.361	5.27187	NA	NA	NA	NA	NA	37024	No	NA	None
X597.362850949657_5.32695143149284	597.362850949657_5.32695143149284	597.363	5.32695	NA	NA	NA	NA	NA	31293	No	NA	None
X597.363539009451_5.29366080246913	597.363539009451_5.29366080246913	597.364	5.29366	NA	NA	NA	NA	NA	37046	No	NA	None
X597.364572596365_5.31330051440329	597.364572596365_5.31330051440329	597.365	5.3133	NA	NA	NA	NA	NA	4295	No	NA	None
X617.329293034509_4.10670742857142	617.329293034509_4.10670742857142	617.329	4.10671	NA	NA	NA	NA	NA	30993	No	NA	None
X617.330695829044_4.14053001949317	617.330695829044_4.14053001949317	617.331	4.14053	NA	NA	NA	NA	NA	23671	No	NA	None
X617.331250653669_4.07811388888888	617.331250653669_4.07811388888888	617.331	4.07811	NA	NA	NA	NA	NA	21661	No	NA	None
X785.591768143259_5.88451760828624	785.591768143259_5.88451760828624	785.592	5.88452	Deoxycholic acid	0.970792	21	0.000793457	1.01001	18187	No	Spectral Match to Deoxycholic acid from NIST14	First
X803.541784557851_5.57801208333333	803.541784557851_5.57801208333333	803.542	5.57801	(4R)-4-((5S,7R,9S,10S,13R,14S,17R)-7-hydroxy-10,13-dimethyl-3-oxohexadecahydro-1H-cyclopenta[a]phenanthren-17-yl)pentanoic acid	0.915655	4	0.0012207	1.51915	24030	No	"""(4R)-4-((5S,7R,9S,10S,13R,14S,17R)-7-hydroxy-10,13-dimethyl-3-oxohexadecahydro-1H-cyclopenta[a]phenanthren-17-yl)pentanoic acid"""	Second
X807.57464450842_5.91779942857142	807.57464450842_5.91779942857142	807.575	5.9178	(R)-4-((3S,5S,8R,9S,10S,12S,13R,14S,17R)-3,12-dihydroxy-10,13-dimethylhexadecahydro-1H-cyclopenta[a]phenanthren-17-yl)pentanoic acid	0.96322	5	0.000427246	0.529048	20821	No	"""(R)-4-((3S,5S,8R,9S,10S,12S,13R,14S,17R)-3,12-dihydroxy-10,13-dimethylhexadecahydro-1H-cyclopenta[a]phenanthren-17-yl)pentanoic acid"""	First

## Sheet: Part2_Boulkiemdé_Metadata
SampleID	individual_ID	family	individual	quartier_name	born_tm	born_province	born_country	age_years	age_cat	sex	school_cat	school_binary	primary_water	filter_water	filterWater_binary	type_of_filter	boilWater_binary	people_in_concession	peopleNum_cat	totalLivestock	totalLivestock_cat	number_pig	totalPig_cat	meatFreq_cat	last_hospital_visit	hospital_visit_reason	hospital_other	antiparasite_time	antimalarial_med	traditional_medicine	type_traditional_medicine	defection_consistency	pregnancy	alcoholFreq_cat	meat_24hr	fruit_24hr	grain_24r	green_seeds_24hrs	other_seeds+nuts_24hrs	starchy_root_24hrs	leafy_greens_24hrs	boil_milk	yogurtFreq_cat	condensed_milkFreq_Cat	cow_milkFreq_cat	eggFreq_cat	cannedFreq_cat	riceFreq_cat	sodaFreq_cat
bftm.0101.MURAZ	TM01_01	01	01	yissouka	yes	boulkiemde	burkina_faso	55	adult	male	secondary	yes	protected_well	commonly	yes	Etoffe	no	10	low	40	high	10	middle	common	past_6_months	malaria	cold	past_6_months	amodiaquine+artesunate	1_year	antistomach_drink	solid	NA	never	no	no	yes	yes	no	no	no	never	never	common	never	infrequent	never	common	common
bftm.0902.MURAZ	TM09_02	09	02	mougounsin	no	sanguie	burkina_faso	32	adult	female	primary	yes	fountain	never	no	NA	no	30	middle	151	high	12	middle	infrequent	past_6_months	pregnancy	NA	past_6_months	arthemeter+lumefantrine	1_year	tisane	solid	yes	common	no	no	yes	no	no	no	yes	never	rare	never	rare	rare	infrequent	infrequent	rare
bftm.1001.MURAZ	TM10_01	10	01	mougounsin	no	ivory_coast	ivory_coast	55	adult	male	secondary	yes	traditional_well	never	no	NA	no	17	low	25	middle	14	middle	common	past_6_months	malaria	NA	never	NA	never	NA	soft	NA	never	no	no	yes	no	no	no	yes	never	never	common	never	rare	never	infrequent	infrequent
bftm.1104.MURAZ	TM11_04	11	04	sambin	no	ivory_coast	ivory_coast	40	adult	female	none	no	traditional_well	never	no	NA	no	24	middle	48	high	23	high	rare	1_year	stomach_pain	NA	1_year	dont_know	never	NA	solid	no	common	no	no	yes	yes	yes	no	yes	never	rare	rare	never	rare	never	infrequent	common
bftm.1301.MURAZ	TM13_01	13	01	badama	yes	boulkiemde	burkina_faso	53	adult	male	none	no	traditional_well	never	no	NA	no	54	high	102	high	23	high	common	1_year	other	NA	never	NA	dont_know	dont_know	soft	NA	common	no	no	yes	yes	no	no	no	always	never	common	never	infrequent	never	common	never
bftm.1702.MURAZ	TM17_02	17	02	tagsyiri	no	ivory_coast	ivory_coast	35	adult	female	secondary	yes	traditional_well	never	no	NA	no	20	middle	10	low	4	low	rare	past_week	malaria	fever	past_week	arthemeter+lumefantrine	past_year	tisane	soft	no	common	no	no	no	yes	no	no	no	NA	never	never	never	rare	never	rare	rare
bftm.2003.MURAZ	TM20_03	20	03	bakiela	no	boulkiemde	burkina_faso	37	adult	female	primary	yes	traditional_well	never	no	NA	no	26	middle	31	middle	10	middle	infrequent	1_year	other	NA	never	NA	never	NA	solid	no	common	no	no	yes	yes	no	no	no	always	infrequent	rare	rare	infrequent	never	common	infrequent
bftm.2203.MURAZ	TM22_03	22	03	batiala	yes	boulkiemde	burkina_faso	29	young_adult	male	none	no	fountain	never	no	NA	no	50	high	66	high	40	high	infrequent	never	NA	NA	1_year	dont_know	1_year	antiepilepsy_drink	soft	NA	common	no	no	yes	no	no	no	yes	NA	never	never	never	never	never	infrequent	infrequent
bftm.2302.MURAZ	TM23_02	23	02	sambin	no	boulkiemde	burkina_faso	51	adult	female	none	no	fountain	never	no	NA	no	25	middle	40	high	11	middle	common	past_6_months	fever	NA	past_year	dont_know	past_6_months	dont_know	soft	no	common	no	no	yes	no	no	no	yes	never	never	never	never	common	never	infrequent	infrequent
bftm.2503.MURAZ	TM25_03	25	03	yissouka	yes	boulkiemde	burkina_faso	38	adult	female	none	no	protected_well	never	no	NA	no	23	middle	51	high	6	low	infrequent	past_week	malaria	fever	past_week	arthemeter+lumefantrine	never	NA	semi_solid	no	common	no	no	yes	no	no	no	yes	NA	never	never	never	rare	never	never	never
bftm.2901.MURAZ	TM29_01	29	01	koandayiri	yes	boulkiemde	burkina_faso	73	elderly	male	none	no	traditional_well	never	no	NA	no	44	high	45	high	12	middle	common	past_month	fever	NA	dont_know	dont_know	never	NA	soft	NA	common	no	no	yes	no	no	no	yes	NA	never	never	never	infrequent	never	rare	never
[truncated: 8 more columns]

## Sheet: Part3_Mmvec_Conditionals
featureid	Compound_Name	CF_class	CF_Dparent	CF_kingdom	CF_MFramework	CF_subclass	CF_superclass	Porphyromonas pasteri	Lactonifactor_g	Vampirovibrio_c	Lactobacillus ruminis	Porphyromonas asaccharolytica	Mollicutes_c2	ClostridiumG7	Actinomyces turicensis	RuminococcusG2	Sporobacter_g1	Staphylococcus pettenkoferi	Faecalibacterium_g	Mollicutes_c	Ruminococcaceae_f	Holdemania filiformis	S24-7	Ruminococcaceae_f	Lactobacillus graminis	Anaeroplasmataceae_f	Sporobacter_g3	Prevotella_g	Sporobacter_g2	Arthrobacter bambusae	Mogibacterium pumilum	Sporobacter_g4	Sporobacter_g	Clostridium_g
X177.054675_4.132578977	3-Hydroxy-4-methoxycinnamic acid (Isoferulic acid)	Cinnamic acids and derivatives	Hydroxycinnamic acids	Organic compounds	Aromatic homomonocyclic compounds	Hydroxycinnamic acids and derivatives	Phenylpropanoids and polyketides	0.662421	-1.00623	-1.07684	-3.26601	2.33172	-2.45503	1.44295	1.58505	-0.595716	-2.87386	-0.268012	0.198234	0.0662218	2.13795	2.13514	-3.13056	-0.735203	-1.58466	-1.37102	1.96768	1.20151	1.19303	-0.579516	0.1713	-1.91521	0.853888	2.07856
X219.1133701_0.600498803	Abrine	no matches	no matches	no matches	no matches	no matches	no matches	-4.1219	-0.858812	3.2715	6.30597	-4.13096	5.61835	0.222156	-1.46673	0.221935	6.04546	0.21915	-0.216535	0.211457	-3.42937	-2.38367	6.03457	3.07516	0.211283	0.21208	-3.86275	0.221189	0.221188	0.221799	0.696277	2.75419	0.221803	-1.49963
X220.1182832_0.557077716	Pantothenic acid	no matches	no matches	no matches	no matches	no matches	no matches	-0.0558103	-0.0492908	-0.0462842	-0.0463159	-0.0526375	-0.0478026	-0.0504209	-0.0487245	-0.0534631	-0.0462898	-0.0518442	-0.0507393	-0.0482152	-0.0522827	-0.0515329	-0.047618	-0.0490148	-0.0505875	-0.0505465	-0.0529264	-0.0504396	-0.050433	-0.0533816	-0.0480629	-0.0512649	-0.0513715	-0.0512888
X227.1031818_0.427685	PyroGlu-Pro (Pyroglutamylproline)	no matches	no matches	no matches	no matches	no matches	no matches	1.24381	-1.78347	-2.30817	-1.37653	-0.667377	-0.654245	-0.657619	-2.24799	1.15807	-1.46726	0.148912	-0.626251	-2.0836	-0.665893	-0.79117	-0.655155	-0.656174	-0.667115	-0.666416	-0.4195	-0.658356	-0.65838	1.10818	-2.00216	0.57529	-0.101325	-0.660597
X227.200501_5.943049084	Myristoleic acid	no matches	no matches	no matches	no matches	no matches	no matches	-1.64274	-3.04488	0.0518442	-0.346766	-0.0100887	0.709877	2.26588	0.260386	-0.000697393	0.00136654	-0.00281974	-0.0337187	-0.619979	0.277675	1.08908	0.00303965	1.2596	-2.48275	-2.14768	-0.227975	1.88712	1.87384	-0.000801403	-0.00663206	-0.230449	1.62683	1.81037
X229.1550493_0.769839503	Ile-Pro (Isoleucylproline)	no matches	no matches	no matches	no matches	no matches	no matches	1.4717	0.67705	-1.02441	-2.17826	1.51719	-2.08007	-0.247463	0.672642	-0.229599	-2.10362	-0.136443	0.0949243	0.119847	1.23918	0.805507	-2.17385	-1.20145	0.141436	0.114027	1.41487	-0.216417	-0.21533	-0.224993	-0.113086	-1.07678	-0.246397	0.414448
X231.1709547_2.822946667	Val-Ile (Valylisoleucine)	no matches	no matches	no matches	no matches	no matches	no matches	1.20628	1.9635	0.292848	0.516566	0.317298	-0.054923	-0.907163	0.171547	0.324799	0.327356	0.323279	0.337295	0.651639	0.162756	-0.275026	0.328546	-0.357123	1.66393	1.48255	0.436386	-0.702096	-0.694895	0.324726	0.320663	0.452248	-0.559733	-0.663645
X237.2214066_6.487116575	cis-9-Hexadecenoic acid (Palmitoleic acid)	no matches	no matches	no matches	no matches	no matches	no matches	-0.064305	-0.0695281	-0.0587231	-0.053719	-0.064866	-0.0508115	-0.0544011	-0.0642182	-0.0554101	-0.0535042	-0.0575815	-0.0597905	-0.0636294	-0.0633487	-0.0605385	-0.0517925	-0.0528697	-0.0646146	-0.0638648	-0.0644739	-0.0552211	-0.0552426	-0.055516	-0.0614992	-0.053893	-0.0546121	-0.0575913
X239.1020835_0.440360521	Gly-Tyr (Glycyltyrosine)	no matches	no matches	no matches	no matches	no matches	no matches	4.47865	7.53985	-0.417463	0.771744	-0.00863604	-1.79682	-5.78283	-0.958788	0.301972	-0.131487	0.132871	0.0758637	1.31842	-0.737995	-2.82103	0.00456183	-3.20788	6.30611	5.4532	0.590113	-4.81861	-4.78478	0.293616	-0.226967	0.797324	-4.05965	-4.63111
X245.0983409_2.386449444	Biotin	Biotin and derivatives	Biotin and derivatives	Organic compounds	Aliphatic heteropolycyclic compounds	nan	Organoheterocyclic compounds	-0.00950391	-0.0145675	-0.00367763	0.00132114	-0.00997711	0.00419489	0.00054901	-0.00923009	-0.000546783	0.00153826	-0.00267574	-0.00485736	-0.00863247	-0.00845028	-0.00561882	0.00321563	0.00210939	-0.00968586	-0.00893454	-0.00959329	-0.000272733	-0.000294295	-0.000650583	-0.00649721	0.00102359	0.0003116	-0.00266347
X245.1862288_2.395214286	Leu-Leu (Leucylleucine)	Carboxylic acids and derivatives	Phenylalanine and derivatives	Organic compounds	Aromatic homomonocyclic compounds	Amino acids, peptides, and analogues	Organic acids and derivatives	-3.49203	0.490121	2.74964	3.29544	-1.88248	2.38629	0.0230851	0.619686	-1.51094	3.25809	-0.661471	-0.199175	1.21632	-1.5754	-1.00968	2.56871	1.27259	0.0194346	0.0197216	-1.97406	0.0227252	0.0227359	-1.46895	1.36137	0.0913743	-0.446987	-0.730727
X247.1448022_1.222840667	Lenticin	no matches	no matches	no matches	no matches	no matches	no matches	0.0524588	0.000645186	-0.0472469	-0.0853404	0.0519479	-0.0725966	0.000563224	0.0146318	-0.000380792	-0.0814207	-0.00257024	0.0013715	-0.00864629	0.0434954	0.0314458	-0.0795081	-0.0384863	-0.00958249	-0.00883745	0.0485366	-0.000250064	-0.000271692	-0.000487593	-0.0133931	-0.0349037	0.000376835	0.0218443
X249.1263506_0.555858056	Val-Met (Valylmethionine)	no matches	no matches	no matches	no matches	no matches	no matches	-1.32354	-2.45656	0.0460215	-0.275516	-0.00468095	0.578282	1.83484	0.213934	0.00376129	0.00572526	0.00187214	-0.0232679	-0.497163	0.22792	0.883647	0.00721211	1.02214	-2.00204	-1.7313	-0.180659	1.52881	1.51808	0.00366891	-0.00150127	-0.181655	1.31858	1.46658
X253.1182526_0.793166948	Ser-Phe (Serylphenylalanine)	no matches	no matches	no matches	no matches	no matches	no matches	0.411623	0.406155	0.416811	0.42187	0.410872	0.424819	0.421246	0.411361	0.420434	0.422072	0.418181	0.415914	0.411966	0.412376	0.415149	0.42385	0.422773	0.411136	0.411879	0.411286	0.420435	0.420413	0.420324	0.414085	0.421885	0.421094	0.418082
X255.2324233_5.961499903	Palmitelaidic acid	no matches	no matches	no matches	no matches	no matches	no matches	-0.815732	2.2222	2.7731	1.84497	1.10812	1.12364	1.11996	2.70132	-0.711013	1.93684	0.300884	1.07704	2.53683	1.10976	1.24178	1.12246	1.12147	1.10801	1.10888	0.859252	1.11897	1.11895	-0.660992	2.45925	-0.12104	0.559189	1.11639
X259.1292636_0.306100931	L-Saccharopine	no matches	no matches	no matches	no matches	no matches	no matches	-0.00794981	-0.013097	-0.0025023	0.00242735	-0.00852838	0.00528311	0.00174233	-0.00790561	0.000781533	0.00263508	-0.00136135	-0.00353776	-0.00731923	-0.0070389	-0.00428337	0.00432409	0.00325601	-0.00826274	-0.00752763	-0.00813952	0.000938922	0.000918002	0.000677045	-0.00522869	0.00227021	0.00154361	-0.00139061
X263.1387987_2.570358098	Phe-Pro (Phenylalanylproline)	no matches	no matches	no matches	no matches	no matches	no matches	-1.68708	1.61571	1.5734	-0.161843	0.776421	-0.962458	0.00445597	2.33574	-2.33785	0.00243406	-1.04166	0.0307617	1.82332	0.651735	0.631443	-1.03837	-0.507145	-0.00444783	-0.00378991	0.409594	0.00372356	0.00370799	-2.27377	1.63597	-2.03884	-0.712916	0.310799
X263.2370169_7.517197711	Conjugated linoleic Acid (10E,12Z)	Prenol lipids	Diterpenoids	Organic compounds	Aliphatic homopolycyclic compounds	Diterpenoids	Lipids and lipid-like molecules	-0.933862	-0.24117	0.648588	1.29997	-0.936097	1.15537	0.000924451	-0.36687	-3.01e-06	1.24454	-0.00217736	-0.096788	-0.00825479	-0.785206	-0.559883	1.24346	0.611011	-0.00912841	-0.00838996	-0.878572	9.71e-05	8.08e-05	-0.000108896	0.0968303	0.541649	0.000653148	-0.368976
X263.2369489_6.679948987	Conjugated linoleic acid (9E,11E)	Prenol lipids	Diterpenoids	Organic compounds	Aliphatic homopolycyclic compounds	Diterpenoids	Lipids and lipid-like molecules	-1.52669	1.27074	1.44262	0.671388	-0.00805455	-0.0653652	-0.22526	1.35833	-1.59913	0.716786	-0.714093	-0.0323424	1.30295	-0.0353719	-0.00112779	0.00449939	-0.122693	0.240251	0.207436	-0.203802	-0.188159	-0.186846	-1.55538	1.1737	-1.05988	-0.651564	-0.182952
X267.1342216_0.480339139	Thr-Phe (Threonylphenylalanine)	no matches	no matches	no matches	no matches	no matches	no matches	3.29814	4.39392	1.96846	2.29402	2.0059	1.46533	0.228588	1.79263	2.01852	2.01932	2.01528	2.03482	2.48955	1.78158	1.14602	2.02188	1.0268	3.96024	3.69699	2.17899	0.526222	0.53667	2.01836	2.00924	2.20281	0.733428	0.582087
X272.1710927_0.32113755	Pro-Arg (Prolylarginine)	no matches	no matches	no matches	no matches	no matches	no matches	-0.906081	-0.233498	0.630182	1.2624	-0.908134	1.12199	0.00139221	-0.355499	0.000384957	1.2086	-0.00165993	-0.0934428	-0.00740835	-0.76167	-0.542952	1.2075	0.593592	-0.00833915	-0.00762339	-0.852311	0.000591111	0.000575544	0.000285466	0.0945866	0.526191	0.00109518	-0.357657
X275.2010414_4.42492706	9-OxoOTrE	no matches	no matches	no matches	no matches	no matches	no matches	0.604998	1.12563	-0.0249475	0.132022	-0.0102525	-0.26169	-0.85238	-0.111097	-0.000696892	0.00128449	-0.00288004	0.00570561	0.221095	-0.116457	-0.417962	0.003005	-0.471478	0.92083	0.795751	0.0722981	-0.710953	-0.705984	-0.000803169	-0.00681328	0.0879191	-0.612151	-0.685364
X279.1706943_2.586783239	Phe-Leu (Phenylalanylleucine)	Carboxylic acids and derivatives	Phenylalanine and derivatives	Organic compounds	Aromatic homomonocyclic compounds	Amino acids, peptides, and analogues	Organic acids and derivatives	1.3775	2.54037	-0.0283468	0.313087	0.0127522	-0.564821	-1.8709	-0.211936	0.0207978	0.0226141	0.0189845	0.0411334	0.52455	-0.225078	-0.898175	0.0240392	-1.02759	2.07897	1.80032	0.195425	-1.55586	-1.5448	0.0207101	0.0157469	0.215393	-1.33743	-1.49578
X279.1708149_3.466739583	Leu-Phe (Leucylphenylalanine)	no matches	no matches	no matches	no matches	no matches	no matches	0.362783	3.62619	-0.153462	-0.199884	-0.734898	-1.90116	-3.74885	-0.332695	-1.79381	-0.590496	-1.27203	-0.822958	0.663163	-1.11985	-2.11557	-1.01007	-2.53769	2.30886	1.88149	-0.591363	-3.2657	-3.24874	-1.76802	-0.172456	-1.26402	-3.22051	-3.12403
X282.2791134_6.089236193	N-Tetracosenoyl-4-sphingenine	Fatty Acyls	Long-chain fatty acids	Organic compounds	Aliphatic heteromonocyclic compounds	Fatty acids and conjugates	Lipids and lipid-like molecules	0.205263	0.383827	-0.0112475	0.0468964	-0.0101465	-0.0888147	-0.297634	-0.0449634	-0.000612484	0.00134068	-0.00279537	-0.00124026	0.0715337	-0.0462733	-0.149816	0.00306129	-0.163492	0.315462	0.272234	0.0189638	-0.248738	-0.247016	-0.00071888	-0.00673088	0.031359	-0.213807	-0.241349
X284.2950376_8.552613645	Octadecanamide	no matches	no matches	no matches	no matches	no matches	no matches	1.07702	-1.15367	-1.03563	0.222652	-0.624206	0.767743	0.000761574	-1.65292	1.61574	0.105068	0.717731	-0.0334366	-1.2691	-0.523558	-0.486946	0.825864	0.405969	-0.00920176	-0.00846995	-0.365754	-2.85e-05	-5.05e-05	1.57135	-1.12803	1.45588	0.495521	-0.245649
X285.0830865_0.401649905	Xanthosine	no matches	no matches	no matches	no matches	no matches	no matches	-0.10864	0.046334	0.0850063	0.0408973	-0.00819423	0.00557589	0.00190705	0.0761218	-0.0950503	0.0458914	-0.0438756	-0.00512195	0.0681052	-0.0067296	0.0027356	0.0046721	0.00350261	-0.00773128	-0.00702203	-0.0208914	0.0011315	0.00111187	-0.0925192	0.0659429	-0.0626125	-0.0277028	-0.0011932
X288.2027927_0.364512147	Arg-Ile (Arginylisoleucine)	no matches	no matches	no matches	no matches	no matches	no matches	4.51276	-1.77087	-1.96689	-0.26116	1.22495	1.432	1.85022	-1.78765	4.78148	-0.344189	2.81323	1.29393	-1.70573	1.30431	1.27679	1.23976	1.57907	0.55565	0.647016	1.64941	1.74701	1.74339	4.68419	-1.38274	3.58027	2.76322	1.72414
X291.2679702_5.538566173	cis-11,14-Eicosadienoic acid	Prenol lipids	Diterpenoids	Organic compounds	Aliphatic homopolycyclic compounds	Diterpenoids	Lipids and lipid-like molecules	-2.40634	-2.63909	0.527546	0.95428	-1.24841	1.54415	1.38718	-0.432869	-0.223329	1.14068	-0.225476	-0.349352	-0.665746	-0.8798	-0.0586206	1.13931	1.33972	-1.98933	-1.75107	-1.34047	1.11784	1.10841	-0.223434	-0.116521	0.205899	0.933037	0.6607
X294.1190673_0.376363352	N-Acetylmuramic Acid	Carboxylic acids and derivatives	Alpha amino acids	Organic compounds	Aliphatic acyclic compounds	Amino acids, peptides, and analogues	Organic acids and derivatives	-0.0238239	-0.0203902	-0.0124302	-0.0102789	-0.0209703	-0.0102013	-0.0139884	-0.0170788	-0.0175049	-0.0101127	-0.0169871	-0.0169884	-0.0164566	-0.019933	-0.0178914	-0.0105618	-0.0121631	-0.0193011	-0.018897	-0.0210836	-0.0144176	-0.0144253	-0.0174778	-0.0152974	-0.0148531	-0.0150245	-0.0162597
X295.1635869_2.706798485	Tyr-Leu (Tyrosylleucine)	Carboxylic acids and derivatives	Phenylalanine and derivatives	Organic compounds	Aromatic homomonocyclic compounds	Amino acids, peptides, and analogues	Organic acids and derivatives	1.04579	1.04028	1.05195	1.05727	1.0453	1.06038	1.05657	1.04607	1.05536	1.05751	1.05308	1.05074	1.04667	1.04693	1.04997	1.05931	1.05818	1.04552	1.04632	1.04571	1.05568	1.05565	1.05525	1.04896	1.057	1.0563	1.05314
X297.125967_2.179547737	Phe-Met (Phenylalanylmethionine)	no matches	no matches	no matches	no matches	no matches	no matches	-0.0540694	-0.0254299	0.0279275	0.0642059	-0.0546751	0.0599511	0.000638155	-0.0264658	-0.000398458	0.0617272	-0.00254728	-0.00921218	-0.00854373	-0.0459273	-0.032345	0.0632854	0.0316361	-0.00954781	-0.00879994	-0.0515217	-0.000180659	-0.000201856	-0.000503232	-0.00143349	0.0272826	0.000414274	-0.0203039
X302.2047833_3.049531534	Ile-Gly-Ile (Isoleucylglycylisoleucine)	no matches	no matches	no matches	no matches	no matches	no matches	-1.13122	0.65996	0.98881	0.442903	0.00389151	0.0181541	0.0145282	0.944412	-1.06629	0.49717	-0.469866	-0.0125839	0.84762	0.00539229	0.0842702	0.0171525	0.0160714	0.00412261	0.0048862	-0.14283	0.0136773	0.0136581	-1.0368	0.80256	-0.71751	-0.316461	0.0112883
X304.1663352_3.016951796	Val-Trp (Valyltryptophan)	no matches	no matches	no matches	no matches	no matches	no matches	-0.00864088	-0.0137284	-0.00299373	0.00198416	-0.00917952	0.00484006	0.00121806	-0.00848888	0.000206706	0.00219328	-0.00193008	-0.004111	-0.00788513	-0.00767096	-0.00487957	0.00387711	0.0027715	-0.00886973	-0.00812878	-0.00879059	0.000408054	0.000386904	0.000102519	-0.0057747	0.00174578	0.00100481	-0.00195734
X309.1634701_0.312947881	Fructoselysine	Carboxylic acids and derivatives	Alpha amino acids	Organic compounds	Aliphatic acyclic compounds	Amino acids, peptides, and analogues	Organic acids and derivatives	-1.18944	-0.204347	-0.018593	-0.317361	-0.56406	-0.55027	-0.553824	-0.0453944	-1.14992	-0.287368	-0.822106	-0.570993	-0.0984751	-0.562598	-0.517952	-0.55122	-0.552301	-0.563769	-0.563038	-0.644759	-0.554631	-0.55465	-1.13372	-0.122424	-0.957036	-0.736334	-0.556949
X314.2701756_7.335089927	N-Palmitoylglycine	no matches	no matches	no matches	no matches	no matches	no matches	-0.00978403	-0.0149343	-0.00399607	0.00104254	-0.0102921	0.00394667	0.000288778	-0.00957195	-0.000783036	0.00125991	-0.00294137	-0.00514847	-0.00897088	-0.00875745	-0.00591318	0.00296084	0.00185316	-0.0100068	-0.00925116	-0.00990227	-0.000537804	-0.000559536	-0.000888288	-0.00682261	0.000782341	5.94e-05	-0.00293968
X318.1674079_2.269941813	Ile-Trp (Iseoleucyltryptophan)	no matches	no matches	no matches	no matches	no matches	no matches	1.08019	0.252487	-0.772553	-1.52931	1.0816	-1.35256	0.000123754	0.412187	-0.000980147	-1.46351	-0.00314655	0.10354	-0.00915503	0.907084	0.647664	-1.45851	-0.715522	-0.0102707	-0.00950812	1.01466	-0.000687025	-0.000714603	-0.00108599	-0.128358	-0.636008	-1.61e-05	0.4291
X323.2734295_6.839184113	Lithocholic acid	Prenol lipids	Kaurane diterpenoids	Organic compounds	Aliphatic homopolycyclic compounds	Diterpenoids	Lipids and lipid-like molecules	0.839359	0.193669	-0.60219	-1.19038	0.840322	-1.05211	0.000443939	0.319175	-0.000620302	-1.1391	-0.00278638	0.0798057	-0.00879465	0.704753	0.503351	-1.13483	-0.556497	-0.00986606	-0.0091094	0.788283	-0.000365343	-0.000391452	-0.000726083	-0.101155	-0.494791	0.000293561	0.333796
X336.192278_3.219830697	Leucine enkephalin	no matches	no matches	no matches	no matches	no matches	no matches	0.755505	0.425718	0.378809	0.483289	0.549684	0.563426	0.559899	0.380449	0.754088	0.473728	0.64377	0.558558	0.398633	0.551173	0.540175	0.562473	0.561408	0.549954	0.550684	0.576659	0.559103	0.559082	0.748636	0.409247	0.692815	0.61948	0.556783
X338.3418845_9.186894262	13-Docosenamide, (Z)- (Erucamide)	no matches	no matches	no matches	no matches	no matches	no matches	2.29876	3.162	-0.904864	-1.04567	0.556581	-2.03586	-2.67745	-0.237909	-0.260495	-1.36715	-0.262698	-0.151849	0.383569	0.119341	-0.939358	-1.36292	-2.14311	2.36957	2.0135	0.738977	-2.27488	-2.26076	-0.260602	-0.358499	-0.493936	-1.99578	-1.87077
X352.1660669_3.280981765	Phe-Trp (Phenylalanyltryptophan)	no matches	no matches	no matches	no matches	no matches	no matches	-0.00958519	-0.0147483	-0.0038484	0.00118829	-0.0101142	0.00408974	0.000436311	-0.0094113	-0.000610128	0.0014034	-0.00277299	-0.00498205	-0.00880787	-0.00858388	-0.00574948	0.00310801	0.00199972	-0.00982325	-0.00907018	-0.00972244	-0.000387401	-0.000409032	-0.000715605	-0.00666535	0.000946725	0.000214306	-0.00278352
X359.2661257_0.596188952	Ile-Val-Lys (Isoleucylvalyllysine)	no matches	no matches	no matches	no matches	no matches	no matches	0.779206	0.00110236	-0.962556	-1.67376	0.78032	-1.50764	-0.236309	0.151	-0.237105	-1.61195	-0.239209	-0.138979	-0.244972	0.616269	0.372383	-1.60719	-0.908904	-0.245827	-0.245126	0.717429	-0.237051	-0.237076	-0.237207	-0.357039	-0.834007	-0.23637	0.16692
X369.3517334_10.50452396	Cholesterol	no matches	no matches	no matches	no matches	no matches	no matches	-1.00586	-0.257991	0.703027	1.40772	-1.00945	1.25147	0.00307267	-0.394797	0.00333824	1.34768	0.0005574	-0.102056	-0.0068379	-0.846381	-0.603016	1.34686	0.662849	-0.00677289	-0.00604907	-0.947103	0.00226025	0.00224488	0.00320239	0.106669	0.588714	0.00315762	-0.396727
X405.2639035_4.814845857	(R)-4-((3R,5S,8R,9S,10S,13R,14S,17R)-3-hydroxy-10,13-dimethyl-7,12-dioxohexadecahydro-1H-cyclopenta[a]phenanthren-17-yl)pentanoic acid	Steroids and steroid derivatives	Monohydroxy bile acids, alcohols and derivatives	Organic compounds	Aliphatic homopolycyclic compounds	Bile acids, alcohols and derivatives	Lipids and lipid-like molecules	1.0706	-0.173351	-0.381692	0.00328758	0.286921	0.301107	0.297431	-0.360481	1.041	-0.0337707	0.626044	0.306962	-0.292713	0.288475	0.238874	0.300136	0.29901	0.28725	0.287997	0.388764	0.296625	0.296601	1.02049	-0.258016	0.803111	0.525308	0.29422
X414.3008723_5.006892451	Glycoursodeoxycholic acid	Steroids and steroid derivatives	Glycinated bile acids and derivatives	Organic compounds	Aliphatic homopolycyclic compounds	Bile acids, alcohols and derivatives	Lipids and lipid-like molecules	0.796703	0.791626	0.802891	0.807977	0.796335	0.810911	0.807188	0.797185	0.805938	0.80821	0.8038	0.801594	0.797778	0.797909	0.800837	0.809894	0.808775	0.796598	0.797374	0.796715	0.806337	0.806315	0.805833	0.799977	0.807577	0.806907	0.803879
X426.317528_5.192538596	Cholic acid	Steroids and steroid derivatives	Trihydroxy bile acids, alcohols and derivatives	Organic compounds	Aliphatic homopolycyclic compounds	Bile acids, alcohols and derivatives	Lipids and lipid-like molecules	-0.00986965	-0.0150372	-0.00408764	0.000962228	-0.010387	0.0038723	0.00020747	-0.0096718	-0.000857151	0.00117927	-0.00302233	-0.00523559	-0.00906835	-0.00885034	-0.00600307	0.00288568	0.0017751	-0.0100988	-0.00934248	-0.00999546	-0.000619971	-0.000641733	-0.000962741	-0.00691722	0.000708652	-1.96e-05	-0.00302536
X431.317641_5.24695226	6R)-2-(hydroxymethyl)-6-((3R,5R,7R,8R,9S,10S,12S,13R,14S,17R)-3,7,12-trihydroxy-10,13-dimethylhexadecahydro-1H-cyclopenta[a]phenanthren-17-yl)heptanoic acid	Steroids and steroid derivatives	Pentahydroxy bile acids, alcohols and derivatives	Organic compounds	Aliphatic homopolycyclic compounds	Bile acids, alcohols and derivatives	Lipids and lipid-like molecules	2.63555	-1.12079	-0.0866488	0.291175	1.88163	1.60137	2.89839	0.434239	3.19853	0.431993	2.29693	1.61895	-0.0542744	1.99938	2.2839	1.15848	2.10539	0.124809	0.320528	1.95636	2.6772	2.66944	3.15396	0.340271	2.35987	3.02264	2.75605
X439.358494_7.615407242	Oleanolic acid	no matches	no matches	no matches	no matches	no matches	no matches	-0.552044	-1.86081	0.336983	-0.161173	0.73773	0.7165	2.27355	0.788887	0.483055	0.129773	0.480689	0.48201	-0.00866962	0.922755	1.50085	0.13244	1.30517	-1.48024	-1.21536	0.549423	1.97415	1.96365	0.482939	0.446976	0.147547	1.76878	2.01769
X446.3196368_4.692368908	Glycocholic acid	Steroids and steroid derivatives	Glycinated bile acids and derivatives	Organic compounds	Aliphatic homopolycyclic compounds	Bile acids, alcohols and derivatives	Lipids and lipid-like molecules	-0.00936019	-0.0144003	-0.00359563	0.00136221	-0.00983189	0.00421878	0.000611446	-0.00909816	-0.000475226	0.0015784	-0.00259078	-0.00475676	-0.0085089	-0.00831725	-0.00550785	0.00324513	0.00215413	-0.00955379	-0.00880738	-0.0094512	-0.000204742	-0.00022611	-0.000578363	-0.00638918	0.00107747	0.000376024	-0.0025748
X471.3469981_6.91830684	Enoxolone	no matches	no matches	no matches	no matches	no matches	no matches	-1.37848	-0.119914	0.114057	-0.268816	-0.580084	-0.566833	-0.570071	0.0816076	-1.33068	-0.230573	-0.911668	-0.59053	0.0135911	-0.578665	-0.52249	-0.567812	-0.568717	-0.580057	-0.579323	-0.683211	-0.570884	-0.570903	-1.30996	-0.0175732	-1.08504	-0.802975	-0.573104
X585.2722843_8.896628609	Bilirubin	no matches	no matches	no matches	no matches	no matches	no matches	-0.00931998	-0.0148315	-0.00397505	0.00114119	-0.0100336	0.00413268	0.000520416	-0.00950693	-0.000357945	0.00135153	-0.00262703	-0.00491592	-0.00890314	-0.00850346	-0.00567897	0.00314169	0.00206016	-0.00978835	-0.00903181	-0.00961916	-0.000307218	-0.000328987	-0.000468672	-0.00674813	0.00112317	0.000350474	-0.00269615
X591.3181497_4.074803889	Urobilin	no matches	no matches	no matches	no matches	no matches	no matches	1.10499	-0.366567	-0.656399	-0.220514	0.174508	0.126607	0.145507	-0.603698	1.03302	-0.264649	0.54587	0.174115	-0.528811	0.170175	0.100315	0.127434	0.136257	0.164032	0.162754	0.293825	0.146992	0.147049	1.00894	-0.494987	0.739625	0.417147	0.155241
X595.3486453_4.049081111	Stercobilin	Tetrapyrroles and derivatives	Bilirubins	Organic compounds	Aromatic heteromonocyclic compounds	Bilirubins	Organoheterocyclic compounds	1.4129	0.851986	0.101946	-0.35761	1.33393	-0.255265	0.57892	0.862777	0.672024	-0.325711	0.650097	0.703964	0.616178	1.21409	1.02372	-0.305968	0.14218	0.691018	0.683138	1.30123	0.587872	0.588189	0.670942	0.525522	0.255948	0.606178	0.867208
